# Supplementary material for: Immunotranscriptomic profiling the acute and clearance phases of a human challenge dengue virus serotype 2 infection model
Source: Nat Commun. 2021 May 24;12:3054. doi: 10.1038/s41467-021-22930-6 (PMC8144425; doi:10.1038/s41467-021-22930-6)
Supplement: Supplementary file 4 — Source Data [file 41467_2021_22930_MOESM4_ESM.xlsx]

## Sheet: Fig.3_Day8v0
Gene	neglog10pVal	Log2FC	Log2CPM	Group	Cutoff		4212	(Threshold + -log10P>=1.3 + log2CPM >=1)
EID2	1.27222	-0.183287	3.46939	Non-Threshold	Threshold		782	UP
EID2B	1.71525	-0.796777	1.13831	Threshold	Threshold		1133	DOWN
RPS16	11.7122	-1.12316	9.43261	Threshold	Threshold		1915	Total |>=1.5|
PAF1	4.14509	0.360794	6.26339	Threshold	Threshold
MED29	0.741333	0.101896	5.25871	Non-Threshold	Threshold
NGDN	6.57675	-0.629786	4.20026	Threshold	Threshold
RBM12B	0.112099	0.0549051	3.09992	Non-Threshold	Threshold
PDP1	0.484043	-0.334115	3.99298	Non-Threshold	Threshold
CARMIL3	0.50479	0.330962	1.96276	Non-Threshold	Threshold
DHRS4-AS1	0.277566	0.177168	1.56988	Non-Threshold	Threshold
ARFIP2	2.47096	-0.297289	5.10974	Threshold	Threshold
MRPL17	1.60646	0.259941	3.7866	Threshold	Threshold
RRP8	3.76292	0.407971	4.26322	Threshold	Threshold
ILK	7.0655	0.418235	7.77108	Threshold	Threshold
IL2RA	0.00986047	-0.00556586	3.18764	Non-Threshold	Threshold
FBXO18	2.89898	0.190427	6.12142	Threshold	Threshold
KLF3	0.262683	-0.0940958	6.95242	Non-Threshold	Threshold
BATF2	23.3565	3.03091	6.66571	Threshold	Threshold
ATG2A	0.365107	-0.0778528	7.15414	Non-Threshold	Threshold
FAM114A1	0.45685	-0.28168	0.390699	Non-Threshold	Non-Threshold
TRAV1-1	0.170468	-0.186948	0.823052	Non-Threshold	Non-Threshold
Z99129.4	5.52871	-3.5907	-4	Threshold	Non-Threshold
TTC37	0.735329	-0.265004	4.87339	Non-Threshold	Threshold
GLRX	3.03006	-0.493504	5.93279	Threshold	Threshold
RHOBTB3	0.692875	-0.522489	0.472844	Non-Threshold	Non-Threshold
ZNF394	0.277906	0.0571188	5.36515	Non-Threshold	Threshold
ZNF789	1.47066	-0.564048	2.42865	Threshold	Threshold
TECPR1	3.79129	0.201974	6.52548	Threshold	Threshold
BTN2A1	4.22257	0.631243	6.24296	Threshold	Threshold
BAIAP2L1	1.1809	1.27112	-1.13116	Non-Threshold	Non-Threshold
CAMTA1	0.397306	-0.131074	3.08466	Non-Threshold	Threshold
TNFRSF9	2.53052	-1.58551	1.03209	Threshold	Threshold
DNAJC11	0.103312	-0.0560654	5.20785	Non-Threshold	Threshold
H3F3BP1	4.21753	-0.342975	6.74114	Threshold	Threshold
TDRD3	2.28176	-0.345658	4.02843	Threshold	Threshold
PLEKHA8	0.0543942	0.0485834	2.04498	Non-Threshold	Threshold
RPL21P11	19.8416	-2.70757	4.55618	Threshold	Threshold
CREB5	0.199058	0.127606	5.96055	Non-Threshold	Threshold
RNF123	1.36077	0.417416	6.21638	Non-Threshold	Threshold
APEH	3.11158	0.216473	6.61491	Threshold	Threshold
IP6K1	6.61798	0.475997	7.25103	Threshold	Threshold
BSN	0.00579481	-0.00928257	-0.0793293	Non-Threshold	Non-Threshold
DAG1	0.118308	-0.0987211	3.86918	Non-Threshold	Threshold
SPDYE6	1.82321	0.462949	2.16387	Threshold	Threshold
DNAJC17	0.197506	0.077038	4.17114	Non-Threshold	Threshold
CEP57	1.0512	-0.348775	3.45594	Non-Threshold	Threshold
MTMR2	0.428626	0.178842	3.079	Non-Threshold	Threshold
SRD5A1	3.4353	0.646426	3.43052	Threshold	Threshold
NSUN2	1.23649	0.187619	5.57163	Non-Threshold	Threshold
C15orf62	1.10773	-0.411913	2.0794	Non-Threshold	Threshold
ICE1	0.862564	0.252229	4.68122	Non-Threshold	Threshold
MED10	2.26715	-0.252639	4.18202	Threshold	Threshold
RMDN3	3.05102	0.304832	4.35423	Threshold	Threshold
MZF1	2.90286	-0.283501	5.46342	Threshold	Threshold
NMD3	6.82102	-1.49261	3.55517	Threshold	Threshold
ZNF784	0.103006	-0.0338152	3.68625	Non-Threshold	Threshold
ZNF524	0.877038	0.189945	5.57733	Non-Threshold	Threshold
ZNF787	2.85542	0.269218	6.45101	Threshold	Threshold
KIF19	0.483876	-0.688051	-0.257955	Non-Threshold	Non-Threshold
RPL38	6.7986	-0.740645	9.10415	Threshold	Threshold
TTYH2	7.06349	0.862434	5.61182	Threshold	Threshold
MGC16275	4.76195	1.53839	1.96286	Threshold	Threshold
GPRC5C	1.80785	1.00312	0.389116	Threshold	Non-Threshold
CD300A	7.43771	0.654756	8.60612	Threshold	Threshold
NATD1	0.353062	0.185698	6.00856	Non-Threshold	Threshold
MAP2K3	3.76501	0.549943	8.02408	Threshold	Threshold
RPL21P120	16.6271	-2.43689	3.64488	Threshold	Threshold
YDJC	0.379146	0.0757594	5.21755	Non-Threshold	Threshold
HIC2	1.12844	0.239644	3.28388	Non-Threshold	Threshold
TMEM191C	1.76427	-0.604642	1.51752	Threshold	Threshold
HTR3A	1.28278	1.42824	-4	Non-Threshold	Non-Threshold
PCDH12	1.16856	0.524421	1.76295	Non-Threshold	Threshold
ASCL2	9.11126	0.871605	5.45084	Threshold	Threshold
C11orf21	0.911971	0.139547	5.78802	Non-Threshold	Threshold
TSPAN32	0.157341	-0.0336743	5.94895	Non-Threshold	Threshold
GTDC1	2.99146	-0.425591	4.03401	Threshold	Threshold
CX3CR1	9.6038	1.56328	8.45564	Threshold	Threshold
HNRNPA1P21	0.00517545	-0.00677805	-1.12217	Non-Threshold	Non-Threshold
GORASP1	21.4001	0.954864	6.1716	Threshold	Threshold
WDR48	0.625496	-0.147844	5.34288	Non-Threshold	Threshold
SLC25A38	2.10989	0.253113	5.86369	Threshold	Threshold
PTP4A2P1	0.194781	-0.11835	0.899354	Non-Threshold	Non-Threshold
STAT5A	5.50446	0.800532	7.29282	Threshold	Threshold
TMEM229B	18.9666	1.62913	6.22393	Threshold	Threshold
PLEK2	0.0583251	0.0482097	3.19183	Non-Threshold	Threshold
ARG2	0.175515	0.205673	-0.558979	Non-Threshold	Non-Threshold
PIGH	1.48872	-0.237756	3.78495	Threshold	Threshold
DYTN	1.77771	-1.5378	-4	Threshold	Non-Threshold
ADAM23	0.537717	-0.613005	0.430721	Non-Threshold	Non-Threshold
GPR27	0.527415	-0.260949	4.83353	Non-Threshold	Threshold
COX10-AS1	0.268887	-0.376602	-1.64969	Non-Threshold	Non-Threshold
COX10	0.356409	0.0896474	3.79332	Non-Threshold	Threshold
FKBP3	7.38405	-0.789086	4.22554	Threshold	Threshold
TRIP4	0.278865	0.0600081	4.90954	Non-Threshold	Threshold
OAZ2	0.206257	0.0713	7.67546	Non-Threshold	Threshold
C6orf203	0.522153	-0.238839	2.20148	Non-Threshold	Threshold
PDSS2	0.168657	0.0994744	2.43594	Non-Threshold	Threshold
PRDM1	1.32302	0.394592	5.41445	Non-Threshold	Threshold
CD24	0.747493	-0.289486	4.31964	Non-Threshold	Threshold
BEND3	0.190673	-0.198412	0.675398	Non-Threshold	Non-Threshold
DHX40	3.38163	-0.600873	4.53304	Threshold	Threshold
CTDSPL2	1.63121	-0.368476	3.64573	Threshold	Threshold
CASC4	0.538088	-0.232937	5.11551	Non-Threshold	Threshold
SPIN4	0.0221906	-0.0339093	-0.783994	Non-Threshold	Non-Threshold
ZXDA	0.0193055	0.0199063	0.809738	Non-Threshold	Non-Threshold
LINC01278	1.23776	0.381142	2.07293	Non-Threshold	Threshold
FDPS	0.388119	0.082595	6.15189	Non-Threshold	Threshold
RUSC1-AS1	0.52618	0.361	1.31243	Non-Threshold	Threshold
RUSC1	0.72897	0.143267	4.2587	Non-Threshold	Threshold
KMO	0.423727	0.277526	3.5464	Non-Threshold	Threshold
CFL1P4	4.84466	0.442476	3.72535	Threshold	Threshold
ZNF518A	1.83625	-0.574631	3.85355	Threshold	Threshold
BLNK	0.937059	0.189095	4.07094	Non-Threshold	Threshold
TM9SF3	1.7031	-0.397662	5.7032	Threshold	Threshold
ADGRB2	0.433554	-0.467497	0.172468	Non-Threshold	Non-Threshold
SPOCD1	0.159688	0.133467	3.07198	Non-Threshold	Threshold
EIF4A3	3.78921	0.253221	6.23082	Threshold	Threshold
KCTD1	1.33288	0.807212	0.88082	Non-Threshold	Non-Threshold
SS18	0.762979	0.258811	4.70018	Non-Threshold	Threshold
MAGED1	1.05936	-0.165712	5.26481	Non-Threshold	Threshold
GSPT2	2.15919	-0.344969	3.23527	Threshold	Threshold
MIXL1	0.358414	-0.5762	-4	Non-Threshold	Non-Threshold
FAM156B	0.234763	0.0668429	3.82691	Non-Threshold	Threshold
GPR173	1.2332	-1.51318	-4	Non-Threshold	Non-Threshold
DPH5	14.7033	-1.70832	3.76292	Threshold	Threshold
S1PR1	1.69025	0.479599	5.65501	Threshold	Threshold
CLIC1P1	0.416489	0.118473	5.29455	Non-Threshold	Threshold
POP5	3.66566	-0.465491	3.71932	Threshold	Threshold
RNF10	2.45795	0.539165	8.83896	Threshold	Threshold
SPPL3	6.49214	0.379696	5.7529	Threshold	Threshold
SLC38A9	1.05063	0.387112	3.01648	Non-Threshold	Threshold
TLR10	3.40045	-0.730675	3.68157	Threshold	Threshold
USP9Y	0.359768	-0.35121	3.17538	Non-Threshold	Threshold
CD248	1.19341	-0.385408	3.57153	Non-Threshold	Threshold
B4GAT1	0.438003	-0.311252	1.58143	Non-Threshold	Threshold
CTSF	5.85078	-0.851057	4.0183	Threshold	Threshold
CCS	0.0932744	0.0294108	5.2541	Non-Threshold	Threshold
MRPL11	1.1332	-0.289904	4.92935	Non-Threshold	Threshold
DDX3Y	1.05408	-0.894421	4.82482	Non-Threshold	Threshold
MTCO2P12	2.38442	-0.392671	7.11916	Threshold	Threshold
MTND1P23	0.314572	-0.173045	8.38923	Non-Threshold	Threshold
MTND2P28	1.81489	-0.250995	10.4904	Threshold	Threshold
MTCO1P12	0.575068	-0.211399	10.826	Non-Threshold	Threshold
DHX15	0.0452384	0.0125833	5.70537	Non-Threshold	Threshold
FKBP2	0.224432	-0.0663629	5.08191	Non-Threshold	Threshold
SEPSECS	1.85761	-0.535416	3.01745	Threshold	Threshold
CCDC149	1.89005	0.444217	3.98033	Threshold	Threshold
TRPT1	2.18791	-0.386356	3.89888	Threshold	Threshold
VEGFB	1.75887	-0.212132	5.49613	Threshold	Threshold
STIP1	9.3851	0.510436	7.02002	Threshold	Threshold
FERMT3	9.84164	0.53412	9.17001	Threshold	Threshold
AF201337.1	0.255086	0.0942677	2.64876	Non-Threshold	Threshold
NCOA2	1.74302	0.742087	5.65409	Threshold	Threshold
TRAM1	0.969066	-0.199338	6.6223	Non-Threshold	Threshold
HSF2	4.50307	-0.780466	3.2802	Threshold	Threshold
SERINC1	0.894651	-0.299477	6.216	Non-Threshold	Threshold
TCF3	1.02586	0.163112	6.28165	Non-Threshold	Threshold
ANXA2P1	4.36552	0.805997	2.79174	Threshold	Threshold
ARFIP1	0.0459922	0.0324061	4.23654	Non-Threshold	Threshold
FAM192BP	2.08536	-0.389907	2.79835	Threshold	Threshold
TRIM2	0.701609	-0.79069	-1.44553	Non-Threshold	Non-Threshold
FHDC1	0.625325	0.522851	1.08874	Non-Threshold	Threshold
SCYL2	1.58519	-0.509981	4.31036	Threshold	Threshold
UTP20	3.45618	0.526785	2.82966	Threshold	Threshold
ST13P18	0.195619	-0.0825094	1.42207	Non-Threshold	Threshold
ZGRF1	0.197974	-0.192956	0.460017	Non-Threshold	Non-Threshold
CDKN1C	13.58	2.35935	5.92365	Threshold	Threshold
PIH1D1	1.101	0.179623	5.70613	Non-Threshold	Threshold
CD37	6.54668	0.4433	10.2782	Threshold	Threshold
TEAD2	1.32666	-0.963534	-0.0346403	Non-Threshold	Non-Threshold
ARHGEF10L	19.8041	1.05723	5.6307	Threshold	Threshold
RCC2	7.27409	0.411159	6.90401	Threshold	Threshold
PADI4	0.465491	-0.157026	7.66215	Non-Threshold	Threshold
MTCO2P11	0.550083	-0.791755	-4	Non-Threshold	Non-Threshold
JAK2	1.35012	0.476897	4.9069	Non-Threshold	Threshold
PDCD1LG2	3.48452	2.94359	-4	Threshold	Non-Threshold
LARS	1.32938	0.126572	5.9275	Non-Threshold	Threshold
SLC16A6	0.038527	-0.0164583	3.99641	Non-Threshold	Threshold
WIPI1	0.136512	0.0335325	4.70993	Non-Threshold	Threshold
SORBS1	0.115682	-0.208191	-4	Non-Threshold	Non-Threshold
EXOSC6	3.09526	-0.358629	3.62665	Threshold	Threshold
AARS	10.2573	0.565666	6.08718	Threshold	Threshold
IL34	0.119716	-0.241067	-4	Non-Threshold	Non-Threshold
DPYSL2	2.12526	0.55569	6.05658	Threshold	Threshold
ENC1	0.0042756	-0.00235281	3.19283	Non-Threshold	Threshold
HEXB	2.95474	0.173294	6.64127	Threshold	Threshold
GFM2	5.8962	-0.784185	3.7984	Threshold	Threshold
FAM169A	1.02826	-1.15839	-4	Non-Threshold	Non-Threshold
NSG1	1.39134	-0.412176	3.93278	Threshold	Threshold
STX18-AS1	0.237983	0.423039	-4	Non-Threshold	Non-Threshold
EVC	0.668478	-0.805132	-0.44008	Non-Threshold	Non-Threshold
CRMP1	2.67423	2.07931	-4	Threshold	Non-Threshold
WFS1	0.00641122	0.00485268	1.55647	Non-Threshold	Threshold
IFI35	41.0565	2.85658	8.64124	Threshold	Threshold
RPL27	10.3002	-1.82211	9.27657	Threshold	Threshold
ARL4D	1.85685	-1.05152	0.822438	Threshold	Non-Threshold
CNOT11	0.722918	0.106368	5.54549	Non-Threshold	Threshold
CISD2	0.966233	-0.416992	3.7984	Non-Threshold	Threshold
UBE2D3	0.772625	-0.211358	8.40733	Non-Threshold	Threshold
RPL12P17	4.90658	-0.892913	3.51413	Threshold	Threshold
EIF4HP2	2.60353	-0.991055	0.139429	Threshold	Non-Threshold
OSBP2	1.83081	0.91524	6.05735	Threshold	Threshold
MORC2-AS1	2.5285	2.26441	2.16368	Threshold	Threshold
MORC2	0.551579	0.096089	5.75218	Non-Threshold	Threshold
UBA6-AS1	1.26365	-1.31	0.320459	Non-Threshold	Non-Threshold
UBA6	0.327931	-0.117982	4.22735	Non-Threshold	Threshold
CENPC	0.170665	-0.1217	3.39884	Non-Threshold	Threshold
STAP1	0.548359	-0.312682	2.97468	Non-Threshold	Threshold
BRI3	2.96901	0.31256	7.97932	Threshold	Threshold
METTL8	0.0291205	-0.0148894	2.39286	Non-Threshold	Threshold
ITIH1	7.88606	4.32397	-1.21234	Threshold	Non-Threshold
GORASP2	2.90852	0.228397	6.28733	Threshold	Threshold
CERK	0.168752	-0.0365507	6.12497	Non-Threshold	Threshold
RPS3AP26	17.5918	-3.26193	7.73934	Threshold	Threshold
RPS6P25	5.76447	-1.41043	1.08805	Threshold	Threshold
CELSR1	0.209835	-0.145403	1.98342	Non-Threshold	Threshold
TTC38	8.92445	0.753984	6.1973	Threshold	Threshold
GTSE1	2.36748	1.66251	-0.460243	Threshold	Non-Threshold
TRMU	1.98212	-0.291757	4.5404	Threshold	Threshold
CKS1BP3	0.32936	-0.227627	0.170448	Non-Threshold	Non-Threshold
NCAPH2	0.288912	-0.0651095	5.52283	Non-Threshold	Threshold
LMF2	0.473317	0.0724937	7.27237	Non-Threshold	Threshold
U62317.5	0.0761871	0.0904658	0.131243	Non-Threshold	Non-Threshold
U62317.2	8.43415	1.91592	3.12398	Threshold	Threshold
SLC7A11	0.47919	-0.73759	-4	Non-Threshold	Non-Threshold
NFATC1	2.74277	0.296272	5.72071	Threshold	Threshold
MYBL2	0.450699	0.217587	4.1617	Non-Threshold	Threshold
RNF40	13.6778	0.733962	7.86682	Threshold	Threshold
ZHX3	0.0403169	0.0231743	2.97783	Non-Threshold	Threshold
BCKDK	2.02112	0.24356	6.43771	Threshold	Threshold
TOX2	2.61883	-0.73819	2.37825	Threshold	Threshold
PSPC1P1	0.646172	0.910818	-4	Non-Threshold	Non-Threshold
RPL7AP31	11.4012	-0.978887	4.40267	Threshold	Threshold
AP5M1	0.992412	-0.251662	4.60586	Non-Threshold	Threshold
EXOC5	1.52513	-0.411632	4.30042	Threshold	Threshold
NAA30	2.63261	-0.594692	3.35367	Threshold	Threshold
KTN1	5.60555	-1.04669	5.38425	Threshold	Threshold
PCED1A	3.27902	-0.395703	5.53415	Threshold	Threshold
DPH7	4.97062	-0.48239	4.6737	Threshold	Threshold
TRAF2	5.01233	0.492304	4.9475	Threshold	Threshold
NOXA1	0.810577	-0.287637	3.62944	Non-Threshold	Threshold
MRPL41	0.211454	0.0704944	5.57153	Non-Threshold	Threshold
ZFAND5	1.37453	0.260766	6.88439	Non-Threshold	Threshold
TMEM2	1.09764	0.229352	5.57059	Non-Threshold	Threshold
ANXA1	9.21824	-1.08942	8.13226	Threshold	Threshold
ZNF578	1.09779	-1.11667	-1.8748	Non-Threshold	Non-Threshold
ZNF569	0.450677	-0.564635	-0.067443	Non-Threshold	Non-Threshold
ZNF527	0.0237111	0.033534	0.258108	Non-Threshold	Non-Threshold
ZNF383	2.96199	-0.820683	2.20855	Threshold	Threshold
SECISBP2L	0.0914397	0.0680552	4.0671	Non-Threshold	Threshold
TFB1M	0.621718	0.228514	2.74086	Non-Threshold	Threshold
SH2D1B	0.176397	-0.083593	4.03401	Non-Threshold	Threshold
NUDCD3	3.41736	0.308922	6.19856	Threshold	Threshold
C12orf71	5.84771	-4.224	-4	Threshold	Non-Threshold
INTS13	0.598866	-0.289111	3.49515	Non-Threshold	Threshold
SPRY3	0.752302	0.609277	0.225799	Non-Threshold	Non-Threshold
NFIX	3.05559	1.01107	6.03742	Threshold	Threshold
TRMT1	0.843913	-0.166753	6.02864	Non-Threshold	Threshold
SLC28A3	5.19928	3.98645	-4	Threshold	Non-Threshold
LYL1	1.35022	0.371232	8.65849	Non-Threshold	Threshold
DIAPH2	3.77458	0.449543	4.03921	Threshold	Threshold
MRC1	0.241303	-0.298829	-1.84088	Non-Threshold	Non-Threshold
PSMG4	0.10735	0.048006	3.12608	Non-Threshold	Threshold
BPHL	0.18035	-0.213579	1.27459	Non-Threshold	Threshold
TUBB2BP1	1.04779	1.38523	-4	Non-Threshold	Non-Threshold
SETDB2	1.7891	-0.484447	4.12463	Threshold	Threshold
CAB39L	0.64964	-0.223305	2.656	Non-Threshold	Threshold
RAD17P2	2.22802	1.9782	-4	Threshold	Non-Threshold
ZNF227	0.716469	-0.221424	3.50325	Non-Threshold	Threshold
ZNF235	0.301929	-0.155922	2.05697	Non-Threshold	Threshold
ZNF225	0.159325	-0.118372	0.867587	Non-Threshold	Non-Threshold
ZNF180	2.54373	-0.873934	3.00464	Threshold	Threshold
ZNF683	0.280237	0.184516	3.44035	Non-Threshold	Threshold
CRYBG2	0.182589	-0.247742	0.327007	Non-Threshold	Non-Threshold
DHDDS	2.74739	0.377465	4.46434	Threshold	Threshold
HMGN2	1.11214	0.126926	7.11075	Non-Threshold	Threshold
METTL7B	1.83296	1.84497	-4	Threshold	Non-Threshold
ITGA7	0.631957	0.754454	-0.643673	Non-Threshold	Non-Threshold
GTSF1	1.84823	0.611503	1.63652	Threshold	Threshold
NCKAP1L	20.3279	0.766653	8.2793	Threshold	Threshold
CDHR1	1.45313	-0.942418	0.871294	Threshold	Non-Threshold
GHITM	0.915731	-0.114432	7.20769	Non-Threshold	Threshold
TNPO1P1	1.6694	-1.30482	-0.934333	Threshold	Non-Threshold
MAT2B	0.311317	0.0687865	6.74264	Non-Threshold	Threshold
CCNG1	4.84771	-0.730326	5.59027	Threshold	Threshold
PTTG1	0.180497	0.122671	2.33231	Non-Threshold	Threshold
ZFP69	0.67113	-0.228894	1.94014	Non-Threshold	Threshold
SMAP2	0.286226	0.0637318	10.4193	Non-Threshold	Threshold
ZFP69B	0.414265	-0.583088	-4	Non-Threshold	Non-Threshold
BMT2	1.63492	-0.740352	3.53047	Threshold	Threshold
TMEM168	7.92082	-0.773032	3.94408	Threshold	Threshold
EXO5	0.938548	0.356456	2.59068	Non-Threshold	Threshold
RBM10	3.87711	0.295965	7.10358	Threshold	Threshold
NDUFB11	0.0677149	-0.0239498	6.57657	Non-Threshold	Threshold
CDK16	2.40531	0.209714	5.38884	Threshold	Threshold
ARAF	7.21968	0.461822	7.85007	Threshold	Threshold
USP11	4.04383	0.363433	5.72228	Threshold	Threshold
EXOC6B	0.146986	-0.0593378	2.84992	Non-Threshold	Threshold
SPR	0.327599	-0.354897	0.170471	Non-Threshold	Non-Threshold
PTDSS2	2.22685	-0.387397	3.58555	Threshold	Threshold
HRAS	0.459196	-0.160064	2.55992	Non-Threshold	Threshold
RNH1	9.56543	0.698523	7.30639	Threshold	Threshold
SIRT3	1.14631	-0.164377	3.89947	Non-Threshold	Threshold
FAM103A2P	0.687583	-0.184948	2.00711	Non-Threshold	Threshold
ASAP1-IT2	0.0672293	0.104217	-2.11278	Non-Threshold	Non-Threshold
TMEM71	9.18842	-0.835378	6.65919	Threshold	Threshold
PHF20L1	3.75899	-0.787646	5.3604	Threshold	Threshold
TG	0.501069	-0.351635	0.472844	Non-Threshold	Non-Threshold
SLC20A2	0.775101	0.179174	3.72619	Non-Threshold	Threshold
C11orf74	6.20761	-5.33353	-4	Threshold	Non-Threshold
PRR5L	0.976631	0.258816	4.51393	Non-Threshold	Threshold
COMMD9	1.06647	0.213381	6.10845	Non-Threshold	Threshold
WDR53	1.28542	-0.359518	3.15538	Non-Threshold	Threshold
FBXO45	0.842945	-0.357736	2.26517	Non-Threshold	Threshold
RNF168	0.419165	0.0979853	4.12937	Non-Threshold	Threshold
STX17	0.654194	0.34566	2.31876	Non-Threshold	Threshold
ERP44	12.2111	0.47482	7.11982	Threshold	Threshold
VCPIP1	0.0831092	0.0456135	5.3215	Non-Threshold	Threshold
MYBL1	3.33598	-0.771475	4.40139	Threshold	Threshold
SCNN1A	2.07897	1.71088	-0.0700004	Threshold	Non-Threshold
LTBR	7.06651	0.492591	6.90342	Threshold	Threshold
TNFRSF1A	6.6073	0.539895	8.95925	Threshold	Threshold
CBR1	12.3288	1.13874	6.01525	Threshold	Threshold
PLEKHA3	2.43384	-0.535656	3.64444	Threshold	Threshold
TSHZ1	0.35546	0.132087	4.20791	Non-Threshold	Threshold
SLC46A3	1.49827	-0.203747	4.25664	Threshold	Threshold
RAB28	0.806098	-0.320364	3.07261	Non-Threshold	Threshold
PDE2A	1.73339	1.33725	-0.256692	Threshold	Non-Threshold
PYGB	4.19314	0.534947	5.90873	Threshold	Threshold
RSBN1	0.25826	-0.115792	4.72898	Non-Threshold	Threshold
PJVK	2.62411	-1.91511	-1.26412	Threshold	Non-Threshold
LINC00476	1.3091	-0.362985	1.66021	Non-Threshold	Threshold
TMEM163	0.225341	-0.389645	-4	Non-Threshold	Non-Threshold
TTC30B	1.20376	-0.478448	1.83294	Non-Threshold	Threshold
JAG1	1.0136	0.69273	1.38332	Non-Threshold	Threshold
BTBD3	0.1006	-0.0972529	1.21801	Non-Threshold	Threshold
KRCC1	8.9431	-1.18948	4.43517	Threshold	Threshold
THNSL2	0.270843	0.232641	1.62111	Non-Threshold	Threshold
RPIA	0.120204	-0.0449345	5.08755	Non-Threshold	Threshold
EIF2AK3	0.104643	0.0557782	3.56951	Non-Threshold	Threshold
F8A1	0.961242	0.225061	6.37103	Non-Threshold	Threshold
ABAT	0.811353	-0.185975	4.35351	Non-Threshold	Threshold
NUBP1	4.64782	0.472383	5.27382	Threshold	Threshold
TVP23A	0.406088	-0.468714	-1.95368	Non-Threshold	Non-Threshold
ATF7IP2	8.41117	-0.927346	3.86877	Threshold	Threshold
SATB1-AS1	2.34854	-1.02253	1.45998	Threshold	Threshold
ZBTB4	3.26958	0.413186	6.75584	Threshold	Threshold
FAM30A	1.92692	-0.547208	2.23808	Threshold	Threshold
IGHV6-1	0.952366	0.708989	0.786662	Non-Threshold	Non-Threshold
ATG13	2.56332	0.331748	6.66772	Threshold	Threshold
ATF1	1.44529	-0.383133	3.82207	Threshold	Threshold
RNF2	0.191687	-0.0940366	3.87902	Non-Threshold	Threshold
TRMT1L	0.48376	0.161593	4.40419	Non-Threshold	Threshold
SWT1	0.0479932	0.0256096	2.34037	Non-Threshold	Threshold
IL10RB-AS1	0.947328	0.396254	4.86539	Non-Threshold	Threshold
MYO1D	0.121285	0.0547509	2.83345	Non-Threshold	Threshold
IFNGR2	0.892056	0.162492	7.02529	Non-Threshold	Threshold
TMEM50B	4.98716	-0.647583	3.87826	Threshold	Threshold
FRY	0.675076	0.258239	5.44822	Non-Threshold	Threshold
GPR132	2.10043	0.455225	5.48115	Threshold	Threshold
BRF1	0.436027	0.0713446	5.26653	Non-Threshold	Threshold
SLC25A38P1	1.05064	0.80827	-1.67284	Non-Threshold	Non-Threshold
SUCO	0.457044	-0.309517	2.9057	Non-Threshold	Threshold
PIGC	3.74851	-0.559889	5.38225	Threshold	Threshold
KCTD18	0.268473	-0.100194	3.59348	Non-Threshold	Threshold
SGO2	0.350067	-0.393202	0.556469	Non-Threshold	Non-Threshold
TYW5	0.402739	-0.340931	1.12575	Non-Threshold	Threshold
SPATS2L	33.3335	4.42631	6.81747	Threshold	Threshold
ANKRD26	0.00223414	-0.00301254	0.800969	Non-Threshold	Non-Threshold
CPNE7	0.0599049	-0.0856761	-1.19585	Non-Threshold	Non-Threshold
CHMP1A	6.60906	0.417941	7.38203	Threshold	Threshold
MPP7	1.88925	-0.355957	4.07803	Threshold	Threshold
RAB18	11.8386	-1.15677	5.8056	Threshold	Threshold
SCN9A	0.608144	-0.674205	-1.10392	Non-Threshold	Non-Threshold
GLRX3P2	0.0809065	0.0920805	-0.665924	Non-Threshold	Non-Threshold
SLC39A6	0.827244	-0.436342	4.09375	Non-Threshold	Threshold
RPRD1A	4.75203	-0.474521	4.34676	Threshold	Threshold
SLAIN1	1.30516	-0.489625	3.55143	Non-Threshold	Threshold
FTO	1.61808	0.363217	3.22639	Threshold	Threshold
RPGRIP1L	0.299287	0.314669	0.313168	Non-Threshold	Non-Threshold
TUBB4B	1.04503	0.145598	7.22595	Non-Threshold	Threshold
HERPUD1	1.76593	0.132827	6.80637	Threshold	Threshold
NUP93	10.082	0.517433	5.40685	Threshold	Threshold
HYI	0.0595992	0.0321175	2.42894	Non-Threshold	Threshold
TJP3	0.103809	-0.0725695	2.11321	Non-Threshold	Threshold
FIZ1	0.864138	0.179739	4.26482	Non-Threshold	Threshold
PHKA2	0.0575141	0.0132242	5.76611	Non-Threshold	Threshold
NEXN-AS1	0.365198	-0.573678	-4	Non-Threshold	Non-Threshold
MAP3K15	2.2916	-1.70641	-1.79167	Threshold	Non-Threshold
PDHA1	1.29832	0.182845	4.76932	Non-Threshold	Threshold
DUX4L50	10.5058	1.33231	4.88569	Threshold	Threshold
RHAG	0.153421	0.306428	-4	Non-Threshold	Non-Threshold
FFAR2	16.4012	1.70672	9.07192	Threshold	Threshold
MCRIP2	0.880791	-0.230303	4.44702	Non-Threshold	Threshold
DMKN	0.173807	0.310959	-4	Non-Threshold	Non-Threshold
FARP2	1.89908	0.473872	3.09847	Threshold	Threshold
RAB12	0.147989	-0.0962705	3.88927	Non-Threshold	Threshold
IDH3A	1.44362	0.461948	4.55787	Threshold	Threshold
MYL12BP1	1.43478	-0.317783	2.80785	Threshold	Threshold
TBC1D2B	2.16346	0.267468	6.31609	Threshold	Threshold
CIB2	0.843528	0.459169	1.82569	Non-Threshold	Threshold
DISP2	0.0344613	0.0514745	-1.9843	Non-Threshold	Non-Threshold
ZNF681	1.07479	-0.927376	1.26722	Non-Threshold	Threshold
DCUN1D5	4.98297	-0.740694	3.26733	Threshold	Threshold
PROSER3	0.385758	0.130962	2.89709	Non-Threshold	Threshold
PDGFD	1.11521	-0.672373	1.9778	Non-Threshold	Threshold
MMP8	0.917846	1.09252	0.353636	Non-Threshold	Non-Threshold
PRUNE2	0.0527172	-0.0673904	0.94324	Non-Threshold	Non-Threshold
GNAQ	11.2676	-0.667852	6.82905	Threshold	Threshold
NCAM1	0.698361	0.235464	2.84484	Non-Threshold	Threshold
FCGR1B	2.75705	0.505087	4.72534	Threshold	Threshold
ADAMTS6	2.71207	2.318	-4	Threshold	Non-Threshold
PHKB	1.55002	0.236501	5.25123	Threshold	Threshold
WDR3	1.3058	0.369983	3.87902	Non-Threshold	Threshold
TMEM132D	0.547579	0.702043	-0.672033	Non-Threshold	Non-Threshold
ABT1	2.24756	-0.222697	5.82936	Threshold	Threshold
REG4	0.26402	-0.384248	-0.0598641	Non-Threshold	Non-Threshold
NLRP9P1	0.975637	0.894944	0.000494667	Non-Threshold	Non-Threshold
ZNRF3	0.0220871	-0.0449812	-4	Non-Threshold	Non-Threshold
TNFAIP3	1.00031	0.31934	5.8557	Non-Threshold	Threshold
HEBP2	2.45191	-0.416044	6.06398	Threshold	Threshold
NHSL1	4.82681	1.61193	1.91727	Threshold	Threshold
NENF	1.22735	-0.270953	4.19975	Non-Threshold	Threshold
RPL23AP18	1.23548	-0.92116	-1.2645	Non-Threshold	Non-Threshold
TMEM206	0.777855	-0.380004	2.94678	Non-Threshold	Threshold
CLSTN1	2.00637	0.231753	6.8752	Threshold	Threshold
PIK3CD	1.23305	0.314155	8.87922	Non-Threshold	Threshold
PIK3CD-AS1	3.52313	1.12051	2.10859	Threshold	Threshold
ZNF880	2.55374	-1.37248	1.37313	Threshold	Threshold
CRNKL1	0.0160793	0.00364419	5.32871	Non-Threshold	Threshold
RPL12P12	6.86646	-0.865128	5.63739	Threshold	Threshold
RPL41	9.26043	-1.8355	8.14758	Threshold	Threshold
LYPD3	2.11659	-0.885299	1.1252	Threshold	Threshold
TAF1A	0.41727	0.619543	-4	Non-Threshold	Non-Threshold
PSMD13	0.275485	-0.0631181	6.42773	Non-Threshold	Threshold
ZNF154	1.74546	-0.611783	1.71083	Threshold	Threshold
RPL5P4	20.2388	-1.75857	5.6244	Threshold	Threshold
PSMB2	8.45593	0.54099	6.52244	Threshold	Threshold
C1orf216	2.17861	0.3478	3.51283	Threshold	Threshold
CLSPN	2.85508	1.68939	-0.405983	Threshold	Non-Threshold
RMND5B	1.85513	0.230553	4.87195	Threshold	Threshold
RGS14	0.238252	0.0416681	8.29181	Non-Threshold	Threshold
NHP2	0.0950981	-0.0311264	5.6226	Non-Threshold	Threshold
N4BP3	2.43706	-0.834886	2.4807	Threshold	Threshold
FAM153C	0.177252	-0.332527	-4	Non-Threshold	Non-Threshold
GS1-124K5.4	0.259515	0.42955	-1.25796	Non-Threshold	Non-Threshold
FTH1P10	0.0837904	-0.0418193	6.78806	Non-Threshold	Threshold
RHOG	0.406944	0.203859	9.55418	Non-Threshold	Threshold
PGAP2	0.611088	-0.11928	3.62772	Non-Threshold	Threshold
NLGN2	1.00655	-0.357945	2.43594	Non-Threshold	Threshold
RASGRP3	3.37461	0.821647	3.50145	Threshold	Threshold
BIRC6	0.914438	0.206312	5.8851	Non-Threshold	Threshold
ZNF518B	0.484566	-0.172976	3.81896	Non-Threshold	Threshold
INPPL1	1.67057	0.141536	7.24389	Threshold	Threshold
CLPB	2.32776	0.522459	3.57509	Threshold	Threshold
LRTOMT	0.32026	-0.188964	1.40393	Non-Threshold	Threshold
GNAQP1	0.0721162	-0.108507	-1.45095	Non-Threshold	Non-Threshold
RHOQP2	0.0366784	0.0221578	1.62247	Non-Threshold	Threshold
CRTAP	3.76572	-0.222812	6.91307	Threshold	Threshold
NR1H3	0.820166	0.415277	2.81026	Non-Threshold	Threshold
CELF1	0.0462973	-0.0204586	6.48532	Non-Threshold	Threshold
GSKIP	4.5544	-1.04347	4.14437	Threshold	Threshold
ATG2B	1.14734	-0.238785	4.56031	Non-Threshold	Threshold
TCL1A	1.22268	-0.483677	5.60708	Non-Threshold	Threshold
ZCCHC3	0.281638	-0.0701474	4.36485	Non-Threshold	Threshold
C20orf96	0.581572	0.198387	2.18562	Non-Threshold	Threshold
D2HGDH	0.925443	-0.264451	4.51406	Non-Threshold	Threshold
RPL7AP11	9.44977	-0.852657	5.60792	Threshold	Threshold
HCLS1	0.386444	0.0672757	9.69548	Non-Threshold	Threshold
FBXO40	3.25256	-2.7162	-4	Threshold	Non-Threshold
GOLGB1	1.55506	0.234232	5.58551	Threshold	Threshold
ILDR1	1.41621	1.57929	-4	Threshold	Non-Threshold
SLC15A2	0.891601	0.406972	1.94047	Non-Threshold	Threshold
IQCB1	1.54533	-0.329043	4.25549	Threshold	Threshold
ZEB2	5.03953	0.771725	6.52548	Threshold	Threshold
AKAP10	0.416415	0.12958	4.95844	Non-Threshold	Threshold
USP32P3	0.474475	0.577574	0.126082	Non-Threshold	Non-Threshold
SPECC1	4.41341	0.450943	4.62722	Threshold	Threshold
MYH11	0.330852	-0.167813	0.731736	Non-Threshold	Non-Threshold
FOPNL	2.7128	-0.619881	2.60267	Threshold	Threshold
RNF144A	0.180758	0.0633986	4.24583	Non-Threshold	Threshold
RSAD2	14.2716	4.40077	9.45227	Threshold	Threshold
TRIM47	0.34723	-0.148607	2.70018	Non-Threshold	Threshold
TRIM65	1.11508	0.244525	3.83568	Non-Threshold	Threshold
TAGAP	0.172642	0.0959256	8.7362	Non-Threshold	Threshold
LINC01569	0.141285	0.17774	0.391263	Non-Threshold	Non-Threshold
CAMKMT	0.640177	-0.226728	1.90542	Non-Threshold	Threshold
WNT7A	0.655906	-0.428905	1.13943	Non-Threshold	Threshold
COL6A2	2.02104	-0.42774	5.96554	Threshold	Threshold
CHCHD4	0.712474	0.185031	2.98092	Non-Threshold	Threshold
ZNF710-AS1	0.400424	0.3015	-0.527822	Non-Threshold	Non-Threshold
ZNF710	2.9219	0.526851	6.49576	Threshold	Threshold
SLC27A1	1.28671	0.294696	4.78768	Non-Threshold	Threshold
CCDC194	16.3904	5.51017	0.746761	Threshold	Non-Threshold
PLVAP	0.968896	0.403272	4.20449	Non-Threshold	Threshold
BST2	27.9747	2.05672	8.14704	Threshold	Threshold
SLC26A8	4.52578	1.41645	2.68329	Threshold	Threshold
MAPK13	1.52006	-0.256617	5.3492	Threshold	Threshold
ARHGEF11	8.93181	0.997867	7.20956	Threshold	Threshold
PEAR1	0.892286	0.750287	1.67646	Non-Threshold	Threshold
METTL22	0.205751	0.0584477	3.47703	Non-Threshold	Threshold
MS4A1	1.96039	-0.78763	5.49599	Threshold	Threshold
ITGB3BP	3.87685	-1.76906	2.1621	Threshold	Threshold
PRPF19	4.76447	0.378664	6.52833	Threshold	Threshold
CIRBP-AS1	0.138258	0.182652	0.143243	Non-Threshold	Non-Threshold
SNRPE	7.60906	-1.46903	3.64082	Threshold	Threshold
ATP2B4	0.0478798	0.0361682	6.56177	Non-Threshold	Threshold
LAX1	0.352912	0.118959	2.47284	Non-Threshold	Threshold
RWDD4P2	1.27363	-0.406929	1.53822	Non-Threshold	Threshold
MIR4435-2HG	0.0917402	-0.0313306	5.07989	Non-Threshold	Threshold
RGPD6	0.307135	-0.160651	2.10354	Non-Threshold	Threshold
RPL5P9	15.5702	-1.59292	3.02291	Threshold	Threshold
BCL2L11	1.52436	0.425514	5.55304	Threshold	Threshold
SLC35E3	0.15672	0.0799106	3.06795	Non-Threshold	Threshold
AGAP4	2.22339	-0.354572	3.76563	Threshold	Threshold
PARGP1	0.937771	0.874037	-0.639234	Non-Threshold	Non-Threshold
DDX54	9.96658	0.410943	6.27062	Threshold	Threshold
WASHC2C	5.27654	0.496582	6.63607	Threshold	Threshold
SDSL	3.00758	1.52685	1.78949	Threshold	Threshold
C10orf128	0.240975	-0.0972836	4.72985	Non-Threshold	Threshold
LRRC45	0.677153	-0.0941617	4.52343	Non-Threshold	Threshold
LINC00662	0.823238	-0.516119	0.934098	Non-Threshold	Non-Threshold
SH3BGRL	0.130237	-0.0345375	7.20638	Non-Threshold	Threshold
ZDBF2	2.31178	-1.84759	0.481043	Threshold	Non-Threshold
OCLN	0.0711383	0.111632	-1.37427	Non-Threshold	Non-Threshold
MRVI1-AS1	0.318564	0.554019	-4	Non-Threshold	Non-Threshold
RNF141	9.20621	-0.658028	5.54317	Threshold	Threshold
AMPD3	0.270733	0.0976522	5.02242	Non-Threshold	Threshold
PTER	0.25326	-0.105224	2.92222	Non-Threshold	Threshold
MINDY3	2.50393	-0.722983	2.99298	Threshold	Threshold
FAM171A1	0.594674	-0.255687	2.25561	Non-Threshold	Threshold
RPP38	1.80899	-0.277978	4.23527	Threshold	Threshold
NMT2	3.57292	-0.442512	4.02745	Threshold	Threshold
PHLPP1	1.85155	0.321581	3.92211	Threshold	Threshold
ZCCHC2	18.6716	2.09996	7.29867	Threshold	Threshold
BEST1	0.950219	0.271377	4.9645	Non-Threshold	Threshold
CPSF7	0.777161	-0.251766	7.2839	Non-Threshold	Threshold
FTH1	0.00874173	0.00261191	11.2382	Non-Threshold	Threshold
ZNF85	3.7666	-2.47678	0.700986	Threshold	Non-Threshold
KIFC1	0.56673	0.664203	-0.935068	Non-Threshold	Non-Threshold
ZBTB22	0.653153	-0.190758	2.14129	Non-Threshold	Threshold
TNFRSF14-AS1	1.8453	-0.416706	2.85355	Threshold	Threshold
C1orf174	1.36522	0.214577	3.92223	Non-Threshold	Threshold
AJAP1	0.60233	0.567779	-0.12036	Non-Threshold	Non-Threshold
ATG101	0.102673	0.0314465	4.94936	Non-Threshold	Threshold
GRASP	0.117654	-0.0492161	2.85857	Non-Threshold	Threshold
NR4A1	5.66555	1.43392	4.49709	Threshold	Threshold
KNSTRN	0.686828	0.263421	2.44819	Non-Threshold	Threshold
PGAP1	0.949042	0.857121	0.505753	Non-Threshold	Non-Threshold
FUNDC2P2	0.392235	-0.406218	-0.0997658	Non-Threshold	Non-Threshold
PCGF1	0.179996	0.0513608	4.01503	Non-Threshold	Threshold
KLC3	0.0196799	-0.0163772	3.62853	Non-Threshold	Threshold
LINC01184	2.05187	-0.632994	1.81951	Threshold	Threshold
PRRC1	0.542731	0.247938	3.96384	Non-Threshold	Threshold
RHOBTB2	8.29843	0.754647	4.43411	Threshold	Threshold
EGR3	4.78516	-3.20546	-0.999454	Threshold	Non-Threshold
IGFBP4	0.151376	0.0703568	2.82178	Non-Threshold	Threshold
MTX3	2.61553	-0.707327	2.66492	Threshold	Threshold
THBS4	0.407753	0.309344	0.461661	Non-Threshold	Non-Threshold
PAPD4	0.00884038	-0.00479626	4.61031	Non-Threshold	Threshold
SERINC5	2.14521	0.41361	4.81779	Threshold	Threshold
WIPF2	3.95528	0.85193	4.84474	Threshold	Threshold
MB21D2	0.209473	0.211009	1.22934	Non-Threshold	Threshold
IGHV5-51	0.906397	0.365516	2.50459	Non-Threshold	Threshold
NDUFV2P1	0.741038	-0.335431	0.602675	Non-Threshold	Non-Threshold
ZNF845	3.65556	-1.10546	3.08801	Threshold	Threshold
ZNF137P	0.179984	0.255532	0.348418	Non-Threshold	Non-Threshold
ZNF83	6.81531	-1.0568	4.87133	Threshold	Threshold
ZNF677	3.65449	-1.8916	1.02889	Threshold	Threshold
RNF44	0.0999423	0.0469888	7.14687	Non-Threshold	Threshold
FAF2	1.58873	0.309903	5.06865	Threshold	Threshold
TSPAN17	1.32975	0.211891	4.77915	Non-Threshold	Threshold
HIGD2A	0.581821	0.116063	7.19129	Non-Threshold	Threshold
GPRIN1	0.375017	0.331223	1.23313	Non-Threshold	Threshold
CDHR2	0.0199965	0.0239373	-0.158038	Non-Threshold	Non-Threshold
LRRC37A3	1.29649	0.467909	1.66135	Non-Threshold	Threshold
ZNF92	3.91421	-1.49364	3.21743	Threshold	Threshold
INTS4P2	0.120174	-0.232652	-4	Non-Threshold	Non-Threshold
PHF12	0.485173	0.125847	6.86045	Non-Threshold	Threshold
PIK3CB	0.106993	0.0400606	4.74725	Non-Threshold	Threshold
FAIM	2.5522	-1.78812	1.02577	Threshold	Threshold
ARMC8	1.66041	0.330795	5.22425	Threshold	Threshold
ZNF517	0.149353	0.064688	2.25906	Non-Threshold	Threshold
RECQL4	0.453985	-0.318795	2.1698	Non-Threshold	Threshold
GPT	5.00922	2.65731	-0.258738	Threshold	Non-Threshold
TP53TG1	1.69166	-0.498332	2.504	Threshold	Threshold
LHPP	0.774674	0.217484	5.75423	Non-Threshold	Threshold
KIAA1324L	1.84321	-1.43096	0.337625	Threshold	Non-Threshold
CD36	2.70364	0.354137	6.54327	Threshold	Threshold
ABRAXAS2	0.307388	0.116412	4.21202	Non-Threshold	Threshold
RMDN1	1.21343	-0.371823	3.93228	Non-Threshold	Threshold
WWP1	1.48054	-0.388115	4.66299	Threshold	Threshold
OSGIN2	1.86223	-0.431705	4.16923	Threshold	Threshold
AF117829.1	0.138338	-0.183989	-0.257955	Non-Threshold	Non-Threshold
CA2	0.182109	0.117457	3.78516	Non-Threshold	Threshold
CCSER1	0.955622	1.17699	-4	Non-Threshold	Non-Threshold
TIGD2	0.49716	-0.280976	0.843683	Non-Threshold	Non-Threshold
TMSB4XP8	0.0862551	-0.0217562	8.7057	Non-Threshold	Threshold
SMARCAD1	1.93705	-0.549827	3.79698	Threshold	Threshold
RNF115	0.406402	-0.0925288	4.64876	Non-Threshold	Threshold
VEGFC	7.38722	4.74085	-4	Threshold	Non-Threshold
SNW1	0.680045	0.11889	6.24174	Non-Threshold	Threshold
ADCK1	2.05508	0.483657	3.57377	Threshold	Threshold
ECT2	0.0403475	0.0715017	-0.60716	Non-Threshold	Non-Threshold
NFAM1	4.72816	0.749171	9.38651	Threshold	Threshold
RPL5P34	18.5058	-1.72326	5.60046	Threshold	Threshold
NIPBL	0.404287	0.106667	6.10315	Non-Threshold	Threshold
KRT18P31	0.454763	-0.619372	-4	Non-Threshold	Non-Threshold
HSPA13	1.50244	-0.616237	3.16561	Threshold	Threshold
ABCC13	0.489769	-0.424927	2.20542	Non-Threshold	Threshold
RBM11	1.0005	-1.17408	-1.79167	Non-Threshold	Non-Threshold
SAMSN1	2.62822	-0.538404	4.85764	Threshold	Threshold
TRAV27	0.672251	-0.376901	1.64876	Non-Threshold	Threshold
TRAV29DV5	0.213526	0.103993	2.23486	Non-Threshold	Threshold
TRDV1	0.730459	0.470199	0.271096	Non-Threshold	Non-Threshold
TRAV25	1.41428	-0.693149	0.871294	Threshold	Non-Threshold
TRAV24	0.170965	0.11361	0.829665	Non-Threshold	Non-Threshold
TRAV30	0.711939	0.449846	0.163873	Non-Threshold	Non-Threshold
ZMYND15	0.230115	0.10806	2.51902	Non-Threshold	Threshold
CHDH	2.27645	-2.15909	-4	Threshold	Non-Threshold
CXCL16	0.877773	0.173495	6.27015	Non-Threshold	Threshold
ARRB2	1.01579	0.163238	9.49582	Non-Threshold	Threshold
PQBP1	0.116147	-0.0293383	5.95786	Non-Threshold	Threshold
C5orf42	0.945206	0.940638	0.725009	Non-Threshold	Non-Threshold
WASF3	0.47561	-0.423743	-0.293291	Non-Threshold	Non-Threshold
MYOM1	0.264901	0.223075	0.846193	Non-Threshold	Non-Threshold
MYL12B	5.5867	-0.558507	8.60185	Threshold	Threshold
AP005329.1	0.0763146	-0.110957	-0.822183	Non-Threshold	Non-Threshold
TGIF1	0.0465855	0.0171248	4.21537	Non-Threshold	Threshold
FCRL1	1.32132	-0.682147	3.18764	Non-Threshold	Threshold
MTHFD1	8.61798	0.553063	5.20748	Threshold	Threshold
SGPP1	0.423039	-0.294314	3.55447	Non-Threshold	Threshold
IGIP	1.0575	-0.554186	2.12781	Non-Threshold	Threshold
IBTK	0.542582	-0.244725	4.24547	Non-Threshold	Threshold
UBE3D	1.07234	-0.62465	0.929353	Non-Threshold	Non-Threshold
TPBG	0.432481	-0.606495	-4	Non-Threshold	Non-Threshold
CCR3	0.294561	-0.109793	5.6509	Non-Threshold	Threshold
FLT1P1	2.54565	1.23267	1.90233	Threshold	Threshold
CCR1	9.83565	1.63604	8.42768	Threshold	Threshold
TMIE	1.00252	-1.13181	-1.84088	Non-Threshold	Non-Threshold
RSL24D1	9.88273	-2.43943	5.73581	Threshold	Threshold
EEF1A1P22	5.15181	-1.72378	-0.0840865	Threshold	Non-Threshold
ATP1A1-AS1	0.870004	-0.813078	0.334076	Non-Threshold	Non-Threshold
ATP1A1	5.5157	0.259871	8.11288	Threshold	Threshold
TDRD7	22.2967	1.75182	5.98401	Threshold	Threshold
AGPAT4	0.0327333	-0.0113706	3.32247	Non-Threshold	Threshold
AGPAT4-IT1	0.160825	-0.112198	1.43249	Non-Threshold	Threshold
VAMP7	4.3439	-0.584729	4.34779	Threshold	Threshold
TMLHE	0.592726	0.176759	3.5494	Non-Threshold	Threshold
ZNF823	1.4737	-0.944361	1.14201	Threshold	Threshold
HNRNPA1P10	14.4437	-0.523016	6.41343	Threshold	Threshold
ZNF440	0.442351	-0.270154	2.0828	Non-Threshold	Threshold
ZNF491	1.24754	-1.38417	-4	Non-Threshold	Non-Threshold
ZNF441	1.24589	-1.16505	-0.677486	Non-Threshold	Non-Threshold
DLK2	0.336578	0.399249	-0.667693	Non-Threshold	Non-Threshold
TJAP1	2.09027	0.439194	5.40137	Threshold	Threshold
ABCC10	1.25439	0.14383	4.661	Non-Threshold	Threshold
DNPH1	0.317877	-0.123778	3.76906	Non-Threshold	Threshold
CUL9	0.190169	-0.0402221	5.42898	Non-Threshold	Threshold
DPP9-AS1	0.769192	-0.821522	-2.48482	Non-Threshold	Non-Threshold
UHRF1	0.313549	0.0959911	2.75543	Non-Threshold	Threshold
CBWD1	0.295877	-0.124059	3.59551	Non-Threshold	Threshold
PTPRS	0.147755	-0.126122	2.12956	Non-Threshold	Threshold
TMEM106C	5.20901	-0.636897	3.68348	Threshold	Threshold
ASB8	0.62586	0.0972571	5.28534	Non-Threshold	Threshold
TSC22D1	0.560851	-0.190169	5.10402	Non-Threshold	Threshold
SMARCE1P5	0.0480391	0.0381126	0.876698	Non-Threshold	Non-Threshold
KIF20B	1.18071	-1.1606	0.313168	Non-Threshold	Non-Threshold
TSC22D1-AS1	0.229358	0.259393	-0.643673	Non-Threshold	Non-Threshold
POU2F1	1.32974	0.263399	4.94677	Non-Threshold	Threshold
CD247	0.111124	-0.0212136	7.44502	Non-Threshold	Threshold
CREG1	0.457775	0.144489	6.79465	Non-Threshold	Threshold
RCSD1	0.626644	0.120919	7.74345	Non-Threshold	Threshold
SHMT2	0.280173	-0.0508871	6.1321	Non-Threshold	Threshold
TP53BP2	1.37897	0.398126	4.89859	Non-Threshold	Threshold
FBXO28	2.22194	-0.4696	4.38562	Threshold	Threshold
DCTN2	1.80346	0.17811	5.99778	Threshold	Threshold
HNRNPA1P54	0.607903	-0.189043	0.446428	Non-Threshold	Non-Threshold
STAMBPL1	1.13396	-0.486033	3.12874	Non-Threshold	Threshold
LIPN	1.26598	0.669968	1.51906	Non-Threshold	Threshold
ANKRD22	5.40121	1.9307	3.1785	Threshold	Threshold
ZNF790-AS1	1.62628	-1.24452	-4	Threshold	Non-Threshold
TMEM132C	0.807972	-1.00001	-1.82955	Non-Threshold	Non-Threshold
BRI3BP	1.68171	-0.300915	3.99884	Threshold	Threshold
SLC5A9	3.13346	0.899872	1.58766	Threshold	Threshold
SPATA6	1.50111	-0.541476	2.04662	Threshold	Threshold
SREK1IP1	4.4437	-0.571919	3.75406	Threshold	Threshold
CWC27	0.198526	-0.0942181	3.33196	Non-Threshold	Threshold
ISCA1P1	1.7373	-0.808715	2.34913	Threshold	Threshold
DIMT1	6.49757	-0.743767	5.49373	Threshold	Threshold
GPER1	0.933795	0.554944	1.12766	Non-Threshold	Threshold
GPR146	0.283862	0.245881	5.70349	Non-Threshold	Threshold
C7orf50	1.30087	0.30913	5.9563	Non-Threshold	Threshold
ZFAND2A	3.7707	-0.575139	3.89886	Threshold	Threshold
CTTNBP2NL	1.20158	0.959154	1.08987	Non-Threshold	Threshold
ZBP1	36.1844	3.00812	8.25194	Threshold	Threshold
HNRNPA1P52	0.364993	0.603698	-4	Non-Threshold	Non-Threshold
AP006621.3	1.57083	-0.571005	1.36728	Threshold	Threshold
GATD1	0.135863	-0.0464232	4.50754	Non-Threshold	Threshold
CEND1	2.04248	-1.59299	-1.99945	Threshold	Non-Threshold
LYN	2.92649	0.557912	9.64747	Threshold	Threshold
DCAF12	1.01029	0.470568	8.93649	Non-Threshold	Threshold
CHCHD7	2.03301	-0.396928	4.0367	Threshold	Threshold
UBAP1	4.10624	0.335626	7.4118	Threshold	Threshold
SLC27A4	4.03198	0.396187	4.67205	Threshold	Threshold
COQ4	0.236449	-0.0499754	5.22409	Non-Threshold	Threshold
DNM1	0.520038	-0.398953	0.974315	Non-Threshold	Non-Threshold
CIZ1	1.1892	0.149105	6.81178	Non-Threshold	Threshold
SWI5	0.580063	-0.221803	3.21344	Non-Threshold	Threshold
MELK	4.45469	-3.22237	-4	Threshold	Non-Threshold
RNF38	0.689946	0.261162	5.32167	Non-Threshold	Threshold
GLIPR2	0.627204	0.121467	8.46835	Non-Threshold	Threshold
CLTA	3.79904	0.384103	6.85731	Threshold	Threshold
GNE	0.407617	0.236043	2.6493	Non-Threshold	Threshold
NUAK2	1.96049	0.374317	6.46336	Threshold	Threshold
YPEL2	0.0119685	0.0133752	1.89955	Non-Threshold	Threshold
TRBV7-6	0.982796	-0.530126	0.0639728	Non-Threshold	Non-Threshold
PXDNL	1.71723	1.5115	-4	Threshold	Non-Threshold
TRBV13	0.646091	-0.457116	-0.534829	Non-Threshold	Non-Threshold
TRBV10-3	0.0451448	0.0282537	1.61881	Non-Threshold	Threshold
RPL5P17	3.46298	-1.40445	-0.257033	Threshold	Non-Threshold
POC1B-AS1	1.20972	-0.813286	0.215616	Non-Threshold	Non-Threshold
VCAN	1.14349	0.319351	7.90163	Non-Threshold	Threshold
MTO1	1.69996	-0.236055	4.582	Threshold	Threshold
EEF1A1	21.2526	-1.44677	12.2467	Threshold	Threshold
SLC17A5	0.0135376	-0.00753321	2.98997	Non-Threshold	Threshold
AGFG2	0.499908	0.0851255	4.87505	Non-Threshold	Threshold
NYAP1	2.69273	-2.31072	-4	Threshold	Non-Threshold
PLEKHB1	0.0228146	-0.0120043	4.55173	Non-Threshold	Threshold
COMMD10	5.22621	-1.10752	3.16831	Threshold	Threshold
CASP9	0.57065	0.164635	4.01189	Non-Threshold	Threshold
DNAJC16	1.3943	-0.413092	3.77843	Threshold	Threshold
FSD1L	0.39207	-0.377595	0.843071	Non-Threshold	Non-Threshold
FAM53C	0.0917065	-0.0434611	7.03672	Non-Threshold	Threshold
FAM13B	0.214536	-0.092942	4.79698	Non-Threshold	Threshold
HBEGF	0.325149	-0.412069	0.198626	Non-Threshold	Non-Threshold
PSMD7	0.20471	0.0368566	6.01935	Non-Threshold	Threshold
AF106564.1	0.0845084	-0.138281	-1.62838	Non-Threshold	Non-Threshold
CPPED1	0.323342	0.120449	8.12112	Non-Threshold	Threshold
GPD1L	2.70267	-0.458703	3.99884	Threshold	Threshold
UBE2O	4.9393	1.14196	6.08111	Threshold	Threshold
SPHK1	8.97881	0.924159	3.63571	Threshold	Threshold
ERCC4	0.730751	-0.385531	2.06601	Non-Threshold	Threshold
ZDHHC11B	2.4635	-1.51835	0.907437	Threshold	Non-Threshold
CEP72	0.309475	-0.390472	-0.0598641	Non-Threshold	Non-Threshold
TPPP	2.50138	-0.656955	2.01599	Threshold	Threshold
ABCC5	4.78781	-0.733879	4.97513	Threshold	Threshold
EIF2B5	1.027	0.133701	5.76995	Non-Threshold	Threshold
RPL10P15	4.73049	-1.12885	0.706709	Threshold	Non-Threshold
OSBPL11	0.241724	0.109991	5.20333	Non-Threshold	Threshold
SLC41A3	1.33556	-0.228013	4.4823	Non-Threshold	Threshold
ZXDC	0.509195	-0.0966761	5.40998	Non-Threshold	Threshold
APBA2	0.665021	-0.145708	4.69801	Non-Threshold	Threshold
IGKV6-21	0.935598	0.562582	1.15239	Non-Threshold	Threshold
IGKV2-26	0.42023	0.52129	-1.86876	Non-Threshold	Non-Threshold
IGKV2-29	0.403058	0.410832	0.594518	Non-Threshold	Non-Threshold
MED1	1.0591	0.197428	4.28563	Non-Threshold	Threshold
FBXL20	0.283854	-0.074806	4.64562	Non-Threshold	Threshold
RPL19	8.04383	-0.770088	10.7713	Threshold	Threshold
PLXDC1	8.29499	-0.805317	3.35967	Threshold	Threshold
PRDM5	0.762124	-0.828842	0.184248	Non-Threshold	Non-Threshold
SEC24D	2.34996	0.599383	5.46925	Threshold	Threshold
GSTZ1	0.0831215	0.0351364	3.08348	Non-Threshold	Threshold
POMT2	0.233089	0.123195	2.73614	Non-Threshold	Threshold
NOXRED1	0.309923	-0.415985	-0.974235	Non-Threshold	Non-Threshold
43531	3.53302	-0.544619	6.49024	Threshold	Threshold
TEKT4P2	0.504312	0.218332	2.99574	Non-Threshold	Threshold
MIR3648-2	0.0301452	-0.0317394	-0.836127	Non-Threshold	Non-Threshold
SUSD6	0.61742	0.278467	7.00598	Non-Threshold	Threshold
SRSF5	12.1713	-0.836505	7.26419	Threshold	Threshold
C2orf88	3.57497	-0.972431	3.46997	Threshold	Threshold
PMS1	2.19169	-0.968981	2.64895	Threshold	Threshold
OSGEPL1	0.15043	-0.14675	1.2415	Non-Threshold	Threshold
ORMDL1	8.8729	-0.719997	5.74911	Threshold	Threshold
ANKAR	1.05965	-0.991583	-0.255922	Non-Threshold	Non-Threshold
ASNSD1	4.44129	-0.660479	3.79496	Threshold	Threshold
HNRNPCP2	5.19179	-0.405788	5.13638	Threshold	Threshold
MTG2	0.287902	0.0577108	5.53235	Non-Threshold	Threshold
LSM14B	0.614626	0.109657	5.37825	Non-Threshold	Threshold
SS18L1	3.77593	-0.790648	3.06668	Threshold	Threshold
PSMA7	0.408731	-0.0794374	7.10818	Non-Threshold	Threshold
PA2G4P1	0.879053	-0.423065	-0.192059	Non-Threshold	Non-Threshold
CUL4B	1.65566	-0.281713	6.17012	Threshold	Threshold
LAMP2	2.39158	0.27312	7.69407	Threshold	Threshold
MCTS1	0.467278	-0.15246	4.06397	Non-Threshold	Threshold
MCTS1	0.272754	0.291457	-0.610884	Non-Threshold	Non-Threshold
LUC7L	3.23314	-0.332216	5.23894	Threshold	Threshold
ABHD12B	0.0944584	0.074375	1.44264	Non-Threshold	Threshold
BRD3	0.46413	0.192764	4.95505	Non-Threshold	Threshold
BRD3OS	0.414285	-0.19619	3.4177	Non-Threshold	Threshold
VAV2	3.62184	0.680723	4.49764	Threshold	Threshold
SLC2A6	12.475	0.950961	5.83831	Threshold	Threshold
ADAMTS13	2.69876	-2.42561	-4	Threshold	Non-Threshold
REXO4	0.194163	0.0383345	5.19836	Non-Threshold	Threshold
LSM4	0.206745	0.0698317	5.60758	Non-Threshold	Threshold
U47924.2	3.22905	-2.09972	0.139429	Threshold	Non-Threshold
MEF2A	1.34615	0.551459	5.64091	Non-Threshold	Threshold
PGPEP1	0.0688616	0.0425261	5.05289	Non-Threshold	Threshold
GPATCH1	0.813674	0.298335	3.4418	Non-Threshold	Threshold
FAAP24	0.0726776	-0.063102	1.44347	Non-Threshold	Threshold
ANKRD27	0.792566	0.181625	5.15668	Non-Threshold	Threshold
CERS4	4.7122	-0.481167	5.12781	Threshold	Threshold
CTXN1	3.5486	-2.65784	-4	Threshold	Non-Threshold
PEX11G	0.100112	-0.173722	-4	Non-Threshold	Non-Threshold
ESPNL	0.213935	-0.366717	-4	Non-Threshold	Non-Threshold
MCM3	2.74172	0.280584	5.51051	Threshold	Threshold
SNAP23	0.0142067	-0.00573768	5.53188	Non-Threshold	Threshold
LRRC57	0.514251	0.196366	2.62313	Non-Threshold	Threshold
HAUS2	1.0676	-0.89074	1.44248	Non-Threshold	Threshold
NPEPPS	0.84902	-0.190328	6.66919	Non-Threshold	Threshold
OSBPL7	0.403835	0.110937	4.79189	Non-Threshold	Threshold
MNDA	1.43796	0.1979	11.0019	Threshold	Threshold
KATNBL1P6	8.73283	-1.85282	2.13831	Threshold	Threshold
SASH1	2.28451	0.890894	2.3924	Threshold	Threshold
PRSS23	0.17993	-0.0781054	3.35654	Non-Threshold	Threshold
ZMYM3	0.0944085	0.0303822	4.98979	Non-Threshold	Threshold
NONO	0.432598	-0.0469023	7.2729	Non-Threshold	Threshold
CXorf65	1.15367	-0.393334	3.20946	Non-Threshold	Threshold
FOXO4	1.5532	0.405373	6.04153	Threshold	Threshold
NFIL3	1.66113	0.412217	6.48289	Threshold	Threshold
MAF1	0.381472	0.0951555	7.72147	Non-Threshold	Threshold
BCL2L13	1.88185	0.32278	5.24893	Threshold	Threshold
IFNLR1	0.639027	0.421214	1.49403	Non-Threshold	Threshold
SRSF10	4.77728	-0.634141	4.70669	Threshold	Threshold
OSBPL8	4.76447	-1.02479	6.22791	Threshold	Threshold
STPG1	0.0750388	0.058212	1.32084	Non-Threshold	Threshold
AP3M1	1.74038	0.358707	5.62722	Threshold	Threshold
RBM22	0.453017	0.0516311	6.52328	Non-Threshold	Threshold
GPX3	3.32884	-0.686227	2.33762	Threshold	Threshold
ZNF300	0.408117	-0.464435	-0.0925867	Non-Threshold	Non-Threshold
SYNPO	1.56952	-0.541319	2.57756	Threshold	Threshold
SMIM3	3.05898	-0.394848	4.39026	Threshold	Threshold
SYPL1	2.00798	-0.25589	4.93625	Threshold	Threshold
CDHR3	0.0437204	-0.0600636	-0.669049	Non-Threshold	Non-Threshold
ATXN7L1	1.90685	0.322574	3.85275	Threshold	Threshold
C5orf66	2.47134	1.52244	-0.090937	Threshold	Non-Threshold
RASSF3	1.93188	-0.39391	7.7784	Threshold	Threshold
SFXN2	0.0320161	0.0200549	1.85883	Non-Threshold	Threshold
GTF2IRD2P1	0.226407	-0.15352	0.461661	Non-Threshold	Non-Threshold
FKBP6	0.512015	-0.229621	0.337258	Non-Threshold	Non-Threshold
PEF1	3.44484	0.472165	6.39505	Threshold	Threshold
TRMT112P6	0.74398	1.21729	-4	Non-Threshold	Non-Threshold
KIF3C	1.65675	0.386574	3.77012	Threshold	Threshold
DNMT3A	0.594645	0.119022	5.30328	Non-Threshold	Threshold
ASXL2	1.16811	0.299301	4.92311	Non-Threshold	Threshold
RPL7P22	0.871645	0.630383	-1.11278	Non-Threshold	Non-Threshold
ZNF366	2.83644	2.16812	-1.57423	Threshold	Non-Threshold
MRPS27	1.40409	-0.213715	5.064	Threshold	Threshold
UNC93B2	2.48316	1.94141	-0.643673	Threshold	Non-Threshold
ZNF12	0.330334	-0.118231	3.05748	Non-Threshold	Threshold
ZNF316	1.20857	-0.132442	6.57789	Non-Threshold	Threshold
UNC93B1	32.4089	1.51421	9.0959	Threshold	Threshold
PTBP3	0.350806	-0.136861	6.83345	Non-Threshold	Threshold
INIP	3.0004	-0.470415	4.013	Threshold	Threshold
KMT5B	1.83051	-0.312564	4.93852	Threshold	Threshold
HSDL2	1.50312	-0.418068	4.78024	Threshold	Threshold
UBXN10	0.47263	0.467026	0.738839	Non-Threshold	Non-Threshold
PDS5A	0.725078	-0.198076	6.00933	Non-Threshold	Threshold
RHOH	0.537517	-0.127659	5.61479	Non-Threshold	Threshold
OCIAD2	3.36985	-0.542663	3.91945	Threshold	Threshold
OCIAD1	2.51877	-0.227214	5.96251	Threshold	Threshold
SGCB	0.871172	-0.767634	0.584634	Non-Threshold	Non-Threshold
DCUN1D4	2.13755	-0.542223	2.65026	Threshold	Threshold
CYB561D1	0.0579223	-0.0288527	4.4871	Non-Threshold	Threshold
B3GAT1	3.68232	1.04193	3.59038	Threshold	Threshold
GLB1L2	0.00932575	-0.015574	-0.665924	Non-Threshold	Non-Threshold
GLB1L3	0.59938	-0.750196	-0.257955	Non-Threshold	Non-Threshold
VPS26B	0.0437782	0.00978119	6.78918	Non-Threshold	Threshold
ZNF786	0.685227	-0.218506	3.07704	Non-Threshold	Threshold
TPK1	0.44512	-0.170848	3.25791	Non-Threshold	Threshold
EZH2	0.379353	0.222853	2.77531	Non-Threshold	Threshold
CUL1	19.8928	0.938134	6.41826	Threshold	Threshold
ZMYND8	2.54931	0.35998	5.62999	Threshold	Threshold
ELMO2	9.7986	0.693001	6.51641	Threshold	Threshold
SCUBE3	3.47348	-2.76402	-4	Threshold	Non-Threshold
GRAPL	0.0913287	0.0630473	2.30138	Non-Threshold	Threshold
LIM2	0.0694192	-0.135333	-4	Non-Threshold	Non-Threshold
C19orf84	2.85281	2.10636	-0.158056	Threshold	Non-Threshold
UBE2B	6.23657	-0.6137	6.88611	Threshold	Threshold
CAMLG	13.1146	-0.823677	5.20018	Threshold	Threshold
CDKN2AIPNL	2.45604	-0.525767	2.02336	Threshold	Threshold
RPS15AP1	3.34112	-1.36621	0.969504	Threshold	Non-Threshold
RPL41P1	9.4389	-1.95839	8.65497	Threshold	Threshold
XRN2	0.124158	-0.027685	7.05949	Non-Threshold	Threshold
MMP25-AS1	0.93594	0.237916	5.35079	Non-Threshold	Threshold
SLX4	9.77211	0.763634	4.42371	Threshold	Threshold
VGLL4	0.501921	0.271875	4.97556	Non-Threshold	Threshold
TSEN2	1.75219	-0.579533	1.55647	Threshold	Threshold
TMEM40	3.93306	-0.785845	3.81809	Threshold	Threshold
IGHV1-58	0.281816	0.382828	-1.49437	Non-Threshold	Non-Threshold
IGHV4-59	0.0864945	0.075575	1.70099	Non-Threshold	Threshold
IGHV3-53	0.55458	0.345453	0.542852	Non-Threshold	Non-Threshold
RAB40B	2.84287	-0.947958	1.32084	Threshold	Threshold
PTPRC	1.11547	-0.310419	9.93063	Non-Threshold	Threshold
DDX59	0.0505397	-0.0232283	4.21123	Non-Threshold	Threshold
GPR25	0.351294	0.548982	-4	Non-Threshold	Non-Threshold
CAMSAP2	2.95522	-1.75348	0.919039	Threshold	Non-Threshold
DHRS11	0.90674	-0.349766	0.639283	Non-Threshold	Non-Threshold
PIGW	0.0289155	0.0402783	-0.643673	Non-Threshold	Non-Threshold
MYO19	0.53471	0.149004	3.2024	Non-Threshold	Threshold
ZNHIT3	4.7986	-1.01384	3.02061	Threshold	Threshold
CCL4L2	1.88785	-1.22068	0.459978	Threshold	Non-Threshold
VEPH1	0.174625	0.269033	-4	Non-Threshold	Non-Threshold
TOP2A	1.68141	0.773392	1.05742	Threshold	Threshold
CORO2B	0.421365	0.363812	1.21202	Non-Threshold	Threshold
GLCE	0.807475	0.272974	2.54956	Non-Threshold	Threshold
MAP2K5	0.157341	0.0302319	4.26304	Non-Threshold	Threshold
FEM1B	1.22555	-0.271925	4.63686	Non-Threshold	Threshold
PIAS1	5.24872	0.447744	6.90273	Threshold	Threshold
HNRNPH3	0.443477	0.107731	5.8313	Non-Threshold	Threshold
RUFY2	0.547684	-0.449285	1.65026	Non-Threshold	Threshold
DNA2	0.0638528	0.12359	-4	Non-Threshold	Non-Threshold
SLC25A16	0.260728	-0.143335	2.26561	Non-Threshold	Threshold
FOXO3	1.98658	0.448422	5.52121	Threshold	Threshold
IL31RA	0.0407196	0.0746936	-4	Non-Threshold	Non-Threshold
MBD2	1.12495	-0.119009	7.16426	Non-Threshold	Threshold
RPS26P47	5.76195	-1.05162	6.43345	Threshold	Threshold
TEX30	2.0112	-1.61502	0.553343	Threshold	Non-Threshold
CMTM3	0.54901	0.139822	6.08384	Non-Threshold	Threshold
ASMTL	0.0791519	-0.0206128	4.91246	Non-Threshold	Threshold
P2RY8	0.151906	0.0570139	5.88009	Non-Threshold	Threshold
ASMTL-AS1	1.40335	0.947796	0.216246	Threshold	Non-Threshold
COA7	0.0107058	0.0137048	0.822438	Non-Threshold	Non-Threshold
ZYG11B	1.83864	-0.43465	3.96432	Threshold	Threshold
FAM159A	0.00995247	0.00472701	3.47842	Non-Threshold	Threshold
RTRAF	7.94692	-0.505128	6.19466	Threshold	Threshold
PTGDR	1.68164	-0.4809	3.23522	Threshold	Threshold
FLYWCH2	0.314845	-0.0808866	4.16561	Non-Threshold	Threshold
ZG16B	1.79611	1.23244	1.22427	Threshold	Threshold
PRSS30P	0.0199713	0.0213	1.84311	Non-Threshold	Threshold
PRSS21	0.155865	-0.215818	0.323806	Non-Threshold	Non-Threshold
PRSS41	0.846496	-0.904628	-1.66769	Non-Threshold	Non-Threshold
PRSS33	0.00696946	-0.00616475	4.03452	Non-Threshold	Threshold
SPATA5L1	0.0498605	-0.023941	3.51283	Non-Threshold	Threshold
DST	0.0908476	0.125273	1.20946	Non-Threshold	Threshold
ATP5F1	5.95078	-0.488087	6.75165	Threshold	Threshold
GATM	0.145071	0.206568	0.805639	Non-Threshold	Non-Threshold
KCND3	0.0575537	0.106035	-4	Non-Threshold	Non-Threshold
SLC30A4	1.18547	-0.863115	1.76585	Non-Threshold	Threshold
CENPP	0.0262674	-0.0305577	2.96122	Non-Threshold	Threshold
NOL8	2.47749	-0.296656	4.90196	Threshold	Threshold
BICD2	0.0327611	-0.0154475	6.20965	Non-Threshold	Threshold
IARS	0.13371	0.0385374	5.31549	Non-Threshold	Threshold
CBL	1.26291	0.445963	6.36021	Non-Threshold	Threshold
CCDC153	1.93287	-1.01561	1.45075	Threshold	Threshold
OAF	7.33068	0.607603	5.22054	Threshold	Threshold
PDZD3	0.700296	-0.912491	-1.44553	Non-Threshold	Non-Threshold
NECTIN1	0.963552	-0.209454	4.37156	Non-Threshold	Threshold
HLX	1.89782	0.338558	6.39674	Threshold	Threshold
EPB41L2	1.0661	0.37094	3.23136	Non-Threshold	Threshold
L3MBTL3	0.970938	0.320798	3.74308	Non-Threshold	Threshold
AKAP7	0.00138902	-0.00129892	2.47503	Non-Threshold	Threshold
TMEM200A	1.08131	-1.08293	-0.0250421	Non-Threshold	Non-Threshold
DPY19L1	0.854737	-0.370099	3.10664	Non-Threshold	Threshold
H2AFJ	0.0679698	0.0246559	5.5903	Non-Threshold	Threshold
HIST4H4	0.781689	-0.768864	-1.29304	Non-Threshold	Non-Threshold
NFE2	2.34819	0.477827	8.95127	Threshold	Threshold
COPZ1	1.68857	-0.310846	7.01121	Threshold	Threshold
HNRNPA1	12.1221	-0.439021	7.35036	Threshold	Threshold
BHLHB9	0.0495202	0.0883852	-1.49437	Non-Threshold	Non-Threshold
ZNF26	1.60219	-0.538494	2.59003	Threshold	Threshold
POLE	2.9722	0.289362	4.95845	Threshold	Threshold
ZNF84	3.40336	-1.10762	3.30088	Threshold	Threshold
FAM167A	0.100632	0.102032	0.422066	Non-Threshold	Non-Threshold
AF131216.4	1.76267	1.3661	0.353636	Threshold	Non-Threshold
MTMR9	0.924154	-0.348907	3.27197	Non-Threshold	Threshold
UFD1	4.27491	-0.446995	5.47547	Threshold	Threshold
PDCD6IPP1	2.06113	1.52627	1.95893	Threshold	Threshold
SELENOW	3.04505	-0.40804	6.07333	Threshold	Threshold
CABP5	1.72368	-1.16625	1.84136	Threshold	Threshold
PLA2G4C	1.43879	1.13725	2.5957	Threshold	Threshold
GRIN2D	6.03152	1.38506	1.58684	Threshold	Threshold
CCDC114	0.262503	-0.352742	0.296668	Non-Threshold	Non-Threshold
EMP3	5.36856	0.626285	8.95168	Threshold	Threshold
TMEM143	1.30974	-0.260015	3.12781	Non-Threshold	Threshold
DUSP2	2.16401	-0.643554	4.26986	Threshold	Threshold
HSPBP1	3.0596	0.427112	5.17346	Threshold	Threshold
BRSK1	0.312312	-0.297382	0.0242583	Non-Threshold	Non-Threshold
LCP2	9.97469	0.617095	9.00557	Threshold	Threshold
C5orf58	0.0489094	0.0699339	0.519024	Non-Threshold	Non-Threshold
KCNMB1	5.57675	0.949654	3.52836	Threshold	Threshold
VOPP1	0.12979	0.0322093	6.63247	Non-Threshold	Threshold
LRRC28	0.575526	0.13411	3.2498	Non-Threshold	Threshold
CASP7	2.607	0.849889	3.3238	Threshold	Threshold
TUBBP6	0.0195936	-0.0153665	-4	Non-Threshold	Non-Threshold
DTX3	0.0353293	0.0116919	4.49478	Non-Threshold	Threshold
DROSHA	2.81129	0.352346	4.89264	Threshold	Threshold
GOLPH3	0.56136	0.188655	5.92532	Non-Threshold	Threshold
C5orf22	2.30393	0.389004	3.66758	Threshold	Threshold
LYPD2	2.42544	1.40005	3.43362	Threshold	Threshold
THEM6	0.403076	0.0907968	4.37883	Non-Threshold	Threshold
C1D	6.99568	-1.37064	2.82207	Threshold	Threshold
MEIS1	1.04123	-0.709628	1.92879	Non-Threshold	Threshold
SLC8A1-AS1	0.138432	0.217654	-3.06609	Non-Threshold	Non-Threshold
SLC8A1	0.0952692	-0.0461867	4.30336	Non-Threshold	Threshold
RPS27P29	5.54821	-1.94297	2.12874	Threshold	Threshold
ZNF595	2.03321	-0.82119	2.06534	Threshold	Threshold
DDIT4	1.36152	-0.292188	6.16176	Non-Threshold	Threshold
NDUFB1	11.9355	-1.43686	4.9341	Threshold	Threshold
CPSF2	1.41102	0.33424	4.93143	Threshold	Threshold
SLC24A4	8	1.24487	5.52646	Threshold	Threshold
ELL2P2	5.86328	3.96599	-4	Threshold	Non-Threshold
STK10	2.31876	0.364378	8.92245	Threshold	Threshold
ZC3H14	0.0891938	-0.0270757	4.44353	Non-Threshold	Threshold
PTPN4	3.15822	-0.411877	5.40442	Threshold	Threshold
ERC1	0.478605	0.246504	3.63159	Non-Threshold	Threshold
FBXL14	0.304255	-0.0803712	4.27466	Non-Threshold	Threshold
TDP1	0.425104	-0.118928	3.99091	Non-Threshold	Threshold
WNT5B	0.650289	0.572088	0.657894	Non-Threshold	Non-Threshold
CAB39	1.24687	-0.404692	7.09563	Non-Threshold	Threshold
TRIP12	1.89355	0.289469	7.43605	Threshold	Threshold
WRAP73	0.599811	0.0945106	4.90479	Non-Threshold	Threshold
SENP7	1.86687	-0.708257	4.25999	Threshold	Threshold
RPL24	10.2573	-1.396	8.33057	Threshold	Threshold
SPDYE2B	0.157278	0.0878033	1.01714	Non-Threshold	Threshold
KRT1	2.22015	1.08392	5.18066	Threshold	Threshold
ZNF675	4.84771	-0.998132	2.56803	Threshold	Threshold
TNRC18P3	1.10167	0.6179	1.4881	Non-Threshold	Threshold
ABLIM1	0.133156	0.0764416	6.46507	Non-Threshold	Threshold
FAM160B1	0.0920319	0.0481872	4.50668	Non-Threshold	Threshold
TVP23B	2.01766	-0.791442	2.99298	Threshold	Threshold
UBE2SP2	5.96658	1.13925	1.71642	Threshold	Threshold
BAIAP2L2	0.0052131	0.00969742	-0.564498	Non-Threshold	Non-Threshold
PLA2G6	0.0483019	-0.0134052	5.11231	Non-Threshold	Threshold
MAFF	3.49435	-0.639958	2.8937	Threshold	Threshold
TMEM184B	0.00974132	0.00326316	6.20488	Non-Threshold	Threshold
EIF3C	0.336158	0.0845653	7.29629	Non-Threshold	Threshold
CBX3	11.9245	-1.08425	5.87339	Threshold	Threshold
IL16	0.32144	-0.0473298	8.11055	Non-Threshold	Threshold
TLNRD1	3.41725	0.314809	6.22882	Threshold	Threshold
CFAP161	0.135586	0.181792	-0.651582	Non-Threshold	Non-Threshold
C15orf41	0.45896	-0.286504	1.20855	Non-Threshold	Threshold
SPRED1	1.99534	-1.0879	1.19148	Threshold	Threshold
WWP2	4.383	0.52699	7.21214	Threshold	Threshold
CLEC18A	0.285866	0.157407	1.39884	Non-Threshold	Threshold
PSKH1	0.332401	-0.108386	5.46062	Non-Threshold	Threshold
TREML2	2.86269	0.498583	6.60661	Threshold	Threshold
TREML1	1.0907	0.313239	5.11249	Non-Threshold	Threshold
DAAM2	0.643897	-0.611175	0.827182	Non-Threshold	Non-Threshold
FAN1	1.97182	-0.879242	2.06534	Threshold	Threshold
OTUD7A	0.840066	-0.624263	-0.194264	Non-Threshold	Non-Threshold
LINC02352	0.0868288	0.054523	1.82768	Non-Threshold	Threshold
KLF13	1.07367	0.286147	7.16391	Non-Threshold	Threshold
MAP4K4	1.19805	0.195777	7.3489	Non-Threshold	Threshold
IL1R1	1.53965	-0.586531	3.2339	Threshold	Threshold
HNRNPU	0.292748	0.0344845	8.33869	Non-Threshold	Threshold
SMYD3	0.201468	-0.101015	2.66279	Non-Threshold	Threshold
TTC3	0.321468	-0.119756	5.92692	Non-Threshold	Threshold
DYRK1A	0.00333031	-0.00197777	5.86805	Non-Threshold	Threshold
COX20	2.8147	-0.780966	4.22735	Threshold	Threshold
DSCR3	1.81539	0.270725	5.53445	Threshold	Threshold
AP001412.1	0.601507	0.713762	-1.73442	Non-Threshold	Non-Threshold
LRRC7	0.903544	0.89882	-2.6962	Non-Threshold	Non-Threshold
CTBP2P8	0.098965	-0.0738657	0.932557	Non-Threshold	Non-Threshold
UGGT1	0.732805	0.173299	5.30892	Non-Threshold	Threshold
POTEF	3.4066	2.8261	-4	Threshold	Non-Threshold
SLC25A1	0.996702	0.193866	5.09858	Non-Threshold	Threshold
LINC00426	3.16179	-0.724455	2.23071	Threshold	Threshold
CUL2	0.22471	0.0552309	4.29052	Non-Threshold	Threshold
CREM	1.57311	-0.441753	2.23808	Threshold	Threshold
UTP6	1.72803	-0.156253	5.23559	Threshold	Threshold
OMG	0.505135	-0.425334	0.75541	Non-Threshold	Non-Threshold
NF1	2.45876	0.480724	4.3674	Threshold	Threshold
AP000254.1	1.04193	-0.668088	0.285925	Non-Threshold	Non-Threshold
NDUFB10	0.0172536	-0.00616855	6.15864	Non-Threshold	Threshold
HAGH	0.0848078	0.0470876	6.93882	Non-Threshold	Threshold
NUBP2	0.399246	-0.0875479	5.63779	Non-Threshold	Threshold
EME2	0.137459	0.0860546	5.11433	Non-Threshold	Threshold
SNHG19	3.82528	-1.62502	1.37467	Threshold	Threshold
FAHD1	1.15794	-0.316919	3.50278	Non-Threshold	Threshold
ARRDC1-AS1	1.73934	-0.327398	3.51762	Threshold	Threshold
MEX3D	1.47172	-0.40585	2.35129	Threshold	Threshold
MS4A3	0.00113795	-0.001477	2.10511	Non-Threshold	Threshold
TCN1	2.28314	1.03169	3.82604	Threshold	Threshold
ABCA7	0.586204	0.0966766	8.12614	Non-Threshold	Threshold
MRPL16	2.58924	0.240837	5.01548	Threshold	Threshold
ARHGAP45	6.63827	0.295832	9.88788	Threshold	Threshold
GPX4	2.42211	-0.390668	7.95783	Threshold	Threshold
C16orf52	3.14486	-1.042	2.50088	Threshold	Threshold
UQCRC2	1.40325	-0.171855	7.12224	Threshold	Threshold
REXO5	0.365775	0.330151	-0.12036	Non-Threshold	Non-Threshold
LYRM1	0.427846	0.144821	3.954	Non-Threshold	Threshold
EEF1B2P3	19.6364	-2.97734	3.83337	Threshold	Threshold
POLA1	1.37143	-0.24336	2.94375	Non-Threshold	Threshold
TRBV6-6	0.32442	0.20268	1.07293	Non-Threshold	Threshold
SPATC1	0.0371962	-0.0588084	-1.57423	Non-Threshold	Non-Threshold
CDK2AP2	2.01422	0.290123	6.83047	Threshold	Threshold
SNRPF	3.60371	-0.555418	4.13723	Threshold	Threshold
USP44	2.08402	-1.71815	0.0466232	Threshold	Non-Threshold
METAP2	6.2321	-0.497348	4.74204	Threshold	Threshold
AMDHD1	0.429639	0.387973	-0.445301	Non-Threshold	Non-Threshold
PPP1R9A	1.13836	-1.12307	-2.41451	Non-Threshold	Non-Threshold
KIRREL3	1.13102	0.896837	-0.639234	Non-Threshold	Non-Threshold
TLK2	0.152302	0.0556754	4.27439	Non-Threshold	Threshold
WTH3DI	1.59371	-0.357463	2.24851	Threshold	Threshold
ST13P5	0.118612	-0.0639597	1.05013	Non-Threshold	Threshold
ADGRL1	1.55424	0.255301	4.89873	Threshold	Threshold
DDX39A	0.965858	0.134217	6.3281	Non-Threshold	Threshold
ADGRE5	6.33724	0.586316	10.3231	Threshold	Threshold
PKN1	6.28819	0.449174	9.06441	Threshold	Threshold
ISOC1	1.18142	-0.315045	3.38562	Non-Threshold	Threshold
CBR4	9.24413	-0.703791	3.56494	Threshold	Threshold
WWC2	0.36378	0.542352	-1.11124	Non-Threshold	Non-Threshold
DCTD	0.0132404	0.00323822	5.22699	Non-Threshold	Threshold
RHEBL1	0.688074	0.557058	0.725009	Non-Threshold	Non-Threshold
TUBA1C	1.25528	0.201363	7.67622	Non-Threshold	Threshold
DNAJC2	4.06449	-0.541469	3.77311	Threshold	Threshold
PMPCB	5.8729	-0.434038	5.49508	Threshold	Threshold
PSMC2	1.18945	-0.225068	5.21188	Non-Threshold	Threshold
SEPT7P2	0.375635	-0.322106	1.23071	Non-Threshold	Threshold
GTF2IP13	0.421062	-0.189957	1.97154	Non-Threshold	Threshold
CCM2	2.07931	0.205746	7.61755	Threshold	Threshold
MYO7A	1.48861	0.929856	1.50223	Threshold	Threshold
FAM126A	0.244553	-0.172575	3.19975	Non-Threshold	Threshold
KLHL7	0.312328	-0.139067	2.77531	Non-Threshold	Threshold
TOMM7	11.9245	-1.97077	6.40222	Threshold	Threshold
SNHG26	2.32443	-1.67024	-1.23727	Threshold	Non-Threshold
GIN1	5.72354	-3.23566	1.82244	Threshold	Threshold
PPIP5K2	1.04786	-0.453618	3.73224	Non-Threshold	Threshold
FER	0.0719862	0.0464698	1.64239	Non-Threshold	Threshold
OXCT1	0.177902	-0.0946071	3.37935	Non-Threshold	Threshold
FBXO4	0.364912	-0.359823	1.66776	Non-Threshold	Threshold
C5orf51	0.796388	0.211944	4.08874	Non-Threshold	Threshold
CARD6	6.65365	0.676254	5.09496	Threshold	Threshold
SERBP1P6	0.0125531	0.0244369	2.36855	Non-Threshold	Threshold
CCDC152	1.18698	-1.41427	-4	Non-Threshold	Non-Threshold
MED12L	1.68273	1.10021	0.00423965	Threshold	Non-Threshold
GTF2IRD2	1.00916	-0.62928	1.55334	Non-Threshold	Threshold
NCF1	5.46597	0.723979	10.3968	Threshold	Threshold
STAG3L2	0.147585	0.0820023	1.47993	Non-Threshold	Threshold
CASTOR2	0.0633569	-0.0857872	0.55682	Non-Threshold	Non-Threshold
EXT1	9.4034	0.95793	4.60015	Threshold	Threshold
UTP23	0.427288	-0.201758	2.77645	Non-Threshold	Threshold
RPL7AP30	4.37366	-0.951419	5.56881	Threshold	Threshold
RTEL1P1	1.96463	1.42301	-0.935068	Threshold	Non-Threshold
SCOC	7.33068	-2.5953	3.04977	Threshold	Threshold
MGST2	0.0477084	-0.0189186	4.3397	Non-Threshold	Threshold
MAML3	2.00347	0.460127	4.73715	Threshold	Threshold
RAB33B	0.666607	-0.366203	2.99704	Non-Threshold	Threshold
H3F3AP6	0.283077	0.0952457	7.66181	Non-Threshold	Threshold
HEXIM2	2.4327	-0.592752	2.60575	Threshold	Threshold
PLCD3	0.684427	-0.258964	1.72985	Non-Threshold	Threshold
DCAKD	0.601969	0.0958542	3.95047	Non-Threshold	Threshold
NMT1	9.00305	0.626074	5.93202	Threshold	Threshold
HEXIM1	1.23917	-0.17092	6.07948	Non-Threshold	Threshold
LTBP2	1.40879	0.442447	3.01612	Threshold	Threshold
ISCA2	0.479109	-0.143469	3.98342	Non-Threshold	Threshold
AREL1	0.393578	0.151651	5.97721	Non-Threshold	Threshold
TNFAIP6	5.83863	1.18247	4.70869	Threshold	Threshold
ZNF852	3.40102	-1.25195	0.716137	Threshold	Non-Threshold
TCAIM	1.89206	-0.665526	2.54826	Threshold	Threshold
ZNF501	1.7867	-1.73804	-0.547451	Threshold	Non-Threshold
UNC5A	1.43296	1.53345	-4	Threshold	Non-Threshold
RNF208	0.257022	0.122355	2.32046	Non-Threshold	Threshold
TAF5	0.282078	0.140745	2.22529	Non-Threshold	Threshold
ROCK1P1	2.92168	-1.04251	2.58551	Threshold	Threshold
HIC1	0.0763947	0.0784904	3.84247	Non-Threshold	Threshold
ZNF736	0.0399184	-0.0540164	1.02454	Non-Threshold	Threshold
KIF22	0.350344	-0.0710672	5.43982	Non-Threshold	Threshold
LINC00639	1.60581	-1.77853	-4	Threshold	Non-Threshold
CDIPT	0.814447	0.132994	6.99594	Non-Threshold	Threshold
NUDT15	1.25211	-0.608081	1.43594	Non-Threshold	Threshold
FURIN	1.21967	0.294807	8.43649	Non-Threshold	Threshold
BLM	0.338648	-0.190603	2.07922	Non-Threshold	Threshold
VPS33B	4.35067	0.411741	4.5957	Threshold	Threshold
FES	1.77192	0.22976	7.43003	Threshold	Threshold
ADAM10	0.0526607	0.0264095	6.55903	Non-Threshold	Threshold
MLLT3	8.91364	-0.819232	3.76278	Threshold	Threshold
MILR1	6.13847	0.895063	4.52676	Threshold	Threshold
POLG2	0.0727085	0.0237718	2.42352	Non-Threshold	Threshold
PECAM1	1.57701	0.312293	8.87173	Threshold	Threshold
CEP95	3.53086	-0.572432	4.4936	Threshold	Threshold
SMURF2	1.87756	-0.60937	4.46935	Threshold	Threshold
CCDC170	0.00216459	-0.00263673	1.18425	Non-Threshold	Threshold
PHB	0.0155388	-0.00527004	6.15726	Non-Threshold	Threshold
IDSP1	0.84762	-1.00201	-2.03591	Non-Threshold	Non-Threshold
HSFX1	0.15406	0.217588	-0.896787	Non-Threshold	Non-Threshold
TMEM185AP1	0.0391247	0.0579003	-0.250886	Non-Threshold	Non-Threshold
FMR1	1.3869	0.454392	4.50607	Threshold	Threshold
OLFM2	0.0400009	-0.0190134	3.68269	Non-Threshold	Threshold
COL5A3	0.546526	-0.362045	2.99298	Non-Threshold	Threshold
RTN4RL2	0.0305259	0.0566405	-0.394196	Non-Threshold	Non-Threshold
C19orf66	16.4989	1.67115	7.97319	Threshold	Threshold
ANGPTL6	1.02033	-0.431467	0.807941	Non-Threshold	Non-Threshold
ABCB4	0.550108	-0.674396	-0.0494019	Non-Threshold	Non-Threshold
YES1P1	1.2456	1.30909	-1.67284	Non-Threshold	Non-Threshold
CERS2	0.00330067	0.0012224	7.42121	Non-Threshold	Threshold
CROT	0.113107	0.111455	1.3907	Non-Threshold	Threshold
PRUNE1	0.608942	-0.184661	4.94879	Non-Threshold	Threshold
SEMA6C	0.767594	-0.267727	2.28773	Non-Threshold	Threshold
ANXA9	0.841811	-0.275028	2.782	Non-Threshold	Threshold
TMEM243	9.02411	-0.901516	4.44524	Threshold	Threshold
KIF21A	0.691584	-0.692661	0.448671	Non-Threshold	Non-Threshold
LINC02555	1.97882	1.18469	1.12356	Threshold	Threshold
DNM1L	1.37507	-0.389078	3.3293	Non-Threshold	Threshold
CRLF3	0.130412	-0.0810992	5.53638	Non-Threshold	Threshold
ATAD5	1.96261	0.705253	0.827362	Threshold	Non-Threshold
RREB1	2.48322	0.452605	4.8398	Threshold	Threshold
HRK	0.747555	-0.947945	-4	Non-Threshold	Non-Threshold
RIOK1	0.297841	0.0808087	3.71477	Non-Threshold	Threshold
ABCB1	1.69594	-0.820625	3.0828	Threshold	Threshold
ZBTB11-AS1	0.156224	0.08247	1.64444	Non-Threshold	Threshold
NDUFS2	0.973029	0.12153	6.31517	Non-Threshold	Threshold
PFDN2	0.0716683	0.0238492	3.89018	Non-Threshold	Threshold
NIT1	1.74503	0.240136	4.90644	Threshold	Threshold
DEDD	9.2321	0.43669	6.29575	Threshold	Threshold
FCER1G	9.87943	0.85465	10.0448	Threshold	Threshold
PGBD5	6.09583	-3.86872	-4	Threshold	Non-Threshold
URB2	2.59694	0.827558	2.56252	Threshold	Threshold
TNPO3	7.14752	0.614251	5.8408	Threshold	Threshold
LINC01736	0.0275892	0.0531848	-4	Non-Threshold	Non-Threshold
C1orf198	0.042773	-0.0296945	2.98991	Non-Threshold	Threshold
EIF5AP4	0.406412	0.0774126	3.483	Non-Threshold	Threshold
FAM213A	0.0267672	0.0323769	1.27459	Non-Threshold	Threshold
SFTPD	2.51508	1.97964	0.38332	Threshold	Non-Threshold
PGGT1BP2	0.859884	0.750696	-1.06473	Non-Threshold	Non-Threshold
SMTNL1	11	3.60733	3.2471	Threshold	Threshold
TUBB6	0.5193	-0.263763	3.37825	Non-Threshold	Threshold
NFYC	3.87268	0.274809	6.88128	Threshold	Threshold
CHMP1B	2.20828	-0.487485	6.65896	Threshold	Threshold
MPPE1	1.07199	-0.175426	5.94665	Non-Threshold	Threshold
SH3GLB1	2.07899	0.273827	7.01274	Threshold	Threshold
SELENOF	6.8041	-0.443704	6.74973	Threshold	Threshold
LMO4	4.56067	0.290743	5.24791	Threshold	Threshold
HPS4	0.292333	-0.0613578	4.79812	Non-Threshold	Threshold
E2F5	1.13003	-0.687087	2.158	Non-Threshold	Threshold
RIC8B	1.27289	-0.334995	2.38984	Non-Threshold	Threshold
TMEM263	2.22925	-0.741343	2.40495	Threshold	Threshold
MTERF2	4.02091	-1.17186	2.90198	Threshold	Threshold
TGFBR3	0.0905689	0.0650348	4.06928	Non-Threshold	Threshold
SETSIP	0.851797	-0.33314	1.66994	Non-Threshold	Threshold
TPT1P9	15.5129	-2.34289	2.63928	Threshold	Threshold
MEGF9	1.08669	-0.301181	6.86776	Non-Threshold	Threshold
C19orf47	2.58941	0.383081	4.22451	Threshold	Threshold
SERTAD3	0.687036	0.261874	5.55767	Non-Threshold	Threshold
WDR18	2.0999	0.263047	4.93706	Threshold	Threshold
AKT2	1.68277	0.190383	7.52565	Threshold	Threshold
ZCCHC14	2.16293	-0.345152	3.37509	Threshold	Threshold
MTHFSD	0.468658	0.0724045	4.52078	Non-Threshold	Threshold
LAPTM4B	0.530852	-0.27823	1.85136	Non-Threshold	Threshold
RPL30	11.4318	-1.48819	9.97377	Threshold	Threshold
AP003352.1	0.995378	-1.00025	0.0574247	Non-Threshold	Non-Threshold
MTDH	0.525297	-0.216006	5.47979	Non-Threshold	Threshold
MATN2	6.15802	4.40338	-4	Threshold	Non-Threshold
TRIM5	17.1267	1.90557	5.63913	Threshold	Threshold
TWF1P1	0.0169865	-0.0224995	0.126743	Non-Threshold	Non-Threshold
SKA2P1	0.662994	-0.848423	-4	Non-Threshold	Non-Threshold
PTGS1	0.64933	0.218055	5.96637	Non-Threshold	Threshold
RBM18	0.158009	-0.0568461	4.0139	Non-Threshold	Threshold
NDUFA8	0.284714	0.0760401	4.22937	Non-Threshold	Threshold
CNTRL	3.23484	0.412873	5.5212	Threshold	Threshold
TTLL11	0.186869	0.201024	0.938598	Non-Threshold	Non-Threshold
CR786580.1	2.31998	0.840964	2.17242	Threshold	Threshold
ADGRF5P1	0.254559	0.413247	-4	Non-Threshold	Non-Threshold
FAM110C	0.806255	-1.08135	-4	Non-Threshold	Non-Threshold
RIMKLB	0.376096	0.142978	2.4881	Non-Threshold	Threshold
DDX12P	2.60052	-0.627583	2.96441	Threshold	Threshold
PRAM1	4.70774	0.504423	7.94195	Threshold	Threshold
DTHD1	0.739238	0.823887	-0.921549	Non-Threshold	Non-Threshold
STIM2	0.99808	-0.203531	5.16176	Non-Threshold	Threshold
MPZL2	0.172786	-0.134692	2.39349	Non-Threshold	Threshold
SMIM35	0.756403	-0.924634	-4	Non-Threshold	Non-Threshold
IL10RA	0.681114	0.168366	8.14679	Non-Threshold	Threshold
JAML	0.529516	-0.112617	9.92024	Non-Threshold	Threshold
MPZL3	4.63451	-0.723262	6.27671	Threshold	Threshold
HSPE1P18	0.0977121	-0.09439	0.356535	Non-Threshold	Non-Threshold
MARCKS	3.67429	0.733374	7.88097	Threshold	Threshold
FYN	0.0594006	0.00901659	7.90745	Non-Threshold	Threshold
RPS27AP11	14.1373	-2.07632	3.45594	Threshold	Threshold
RIOK2	1.02344	-0.340502	3.32046	Non-Threshold	Threshold
CTBP2P4	0.0704594	-0.0575319	-0.55287	Non-Threshold	Non-Threshold
ERAP2	1.57735	0.498003	6.14142	Threshold	Threshold
RNF150	2.44329	-2.23402	-4	Threshold	Non-Threshold
PEX13	0.11627	-0.061559	2.52409	Non-Threshold	Threshold
ZSCAN25	0.118453	0.0432853	3.51868	Non-Threshold	Threshold
ZSCAN21	0.0844967	0.0802738	2.28215	Non-Threshold	Threshold
ZNF3	0.520499	0.188017	4.47577	Non-Threshold	Threshold
ZKSCAN1	0.0961785	-0.0351767	4.4106	Non-Threshold	Threshold
COPS6	0.00333599	0.00095517	5.89072	Non-Threshold	Threshold
CA6	0.186488	-0.333055	-4	Non-Threshold	Non-Threshold
SLC23A2	1.33123	0.435607	5.07998	Non-Threshold	Threshold
VPS39	4.92445	0.388316	6.8836	Threshold	Threshold
DLEU7	0.757681	0.517075	1.57203	Non-Threshold	Threshold
NKRF	0.0365952	0.0185464	3.0996	Non-Threshold	Threshold
GGN	0.663139	-0.906299	-4	Non-Threshold	Non-Threshold
MON1A	1.89868	0.250154	4.19623	Threshold	Threshold
TRAIP	0.200599	-0.260827	-0.192059	Non-Threshold	Non-Threshold
FAM212A	0.0998473	0.065038	1.61881	Non-Threshold	Threshold
RASSF2	3.56857	-0.349281	7.52435	Threshold	Threshold
HMGN2P6	1.42466	0.410608	0.829665	Threshold	Non-Threshold
ZNF347	0.728764	-0.478879	1.37591	Non-Threshold	Threshold
ZNF160	0.345451	0.0986142	3.82748	Non-Threshold	Threshold
ZNF415	3.56703	-2.79551	-4	Threshold	Non-Threshold
ZNF665	0.746249	-1.00162	-4	Non-Threshold	Non-Threshold
PIGF	0.261067	-0.151047	1.90877	Non-Threshold	Threshold
ZNF385D	2.19901	-1.94505	-4	Threshold	Non-Threshold
SOCS5	3.82731	-1.07849	3.2002	Threshold	Threshold
ATP6V1E2	0.54265	-0.26126	2.05742	Non-Threshold	Threshold
RHOQ	2.01246	-0.367768	6.36968	Threshold	Threshold
ANKRD33B	0.256976	-0.14061	2.91197	Non-Threshold	Threshold
SLC16A5	0.266376	-0.0673824	5.01138	Non-Threshold	Threshold
ARMC7	4.36351	0.347924	5.41772	Threshold	Threshold
NT5C	0.668113	-0.160118	5.07104	Non-Threshold	Threshold
FAM86HP	0.268879	0.450192	-4	Non-Threshold	Non-Threshold
COL6A4P2	1.69564	-1.58458	-2.42585	Threshold	Non-Threshold
IFT122	0.352668	0.0924357	3.53974	Non-Threshold	Threshold
YPEL1	0.576003	-0.378945	2.3362	Non-Threshold	Threshold
TOP3BP1	0.170113	-0.0753667	1.49238	Non-Threshold	Threshold
MAPK1	0.401194	-0.0991213	7.51314	Non-Threshold	Threshold
LINC02432	3.59143	2.1331	1.22427	Threshold	Threshold
ZNF330	2.03477	0.386128	3.98995	Threshold	Threshold
TIGD3	4.98716	-0.660197	4.57178	Threshold	Threshold
FNDC10	0.899988	0.197273	3.84187	Non-Threshold	Threshold
ZBTB25	0.266714	-0.162949	3.62687	Non-Threshold	Threshold
AKAP5	0.0867156	0.0776135	0.0639728	Non-Threshold	Non-Threshold
HSPA2	0.256931	-0.280202	-0.559149	Non-Threshold	Non-Threshold
ZBTB1	4.43771	-0.79588	5.18809	Threshold	Threshold
PLEKHG3	0.05476	0.0176543	7.82868	Non-Threshold	Threshold
DYNC1I2	6.70997	0.410939	5.08995	Threshold	Threshold
DCAF17	0.598158	-0.454634	1.42894	Non-Threshold	Threshold
CYBRD1	0.725482	-0.276485	4.96989	Non-Threshold	Threshold
TLK1	2.33915	-0.61463	5.49817	Threshold	Threshold
BRD1	0.15159	-0.0504485	5.5258	Non-Threshold	Threshold
ZBED4	0.0584802	-0.0277524	4.00848	Non-Threshold	Threshold
BX539320.1	0.0756103	0.0813101	-0.428474	Non-Threshold	Non-Threshold
NFATC2	0.729235	0.250106	5.41113	Non-Threshold	Threshold
ATP9A	1.22752	-0.487811	1.99539	Non-Threshold	Threshold
KCNG1	0.397054	-0.232778	2.27671	Non-Threshold	Threshold
DPM1	8.64207	-1.0168	4.56942	Threshold	Threshold
C9orf66	0.00367483	0.00286234	1.58766	Non-Threshold	Threshold
TSNAXIP1	1.62552	-1.67725	-4	Threshold	Non-Threshold
C16orf86	0.136	-0.0596376	1.95478	Non-Threshold	Threshold
RANBP10	3.77505	0.733207	6.00473	Threshold	Threshold
PARD6A	0.0671586	-0.0234654	2.98154	Non-Threshold	Threshold
CARMIL2	2.18381	-0.204967	6.30948	Threshold	Threshold
CENPT	3.33726	-0.362748	6.02635	Threshold	Threshold
THAP11	0.508216	-0.148217	5.75525	Non-Threshold	Threshold
PMP22	0.464595	-0.482952	0.650629	Non-Threshold	Non-Threshold
LRRK1	4.6925	0.724067	4.25531	Threshold	Threshold
SELENOS	0.0223352	-0.00712003	3.94533	Non-Threshold	Threshold
TOR1A	7.82974	0.717539	6.32107	Threshold	Threshold
C9orf78	0.0426238	-0.0251545	7.25931	Non-Threshold	Threshold
GPR107	2.11161	0.393073	5.72392	Threshold	Threshold
TOR1B	16.3487	1.56631	5.9919	Threshold	Threshold
GLULP4	0.234069	0.149947	0.35304	Non-Threshold	Non-Threshold
DCTN3	0.0840406	-0.0238338	5.78191	Non-Threshold	Threshold
RPP25L	0.53712	0.129838	4.44256	Non-Threshold	Threshold
DNAJB5	1.63095	-0.691989	2.28595	Threshold	Threshold
PHF24	1.76451	-1.33362	1.46002	Threshold	Threshold
VCP	1.07169	0.113211	7.86177	Non-Threshold	Threshold
TMSB4X	0.136193	0.0304472	11.1217	Non-Threshold	Threshold
MSL3	0.0299765	0.00568046	6.49589	Non-Threshold	Threshold
PRPS2	0.140993	-0.0727314	4.32695	Non-Threshold	Threshold
P2RY1	1.15377	-0.863551	-0.0925867	Non-Threshold	Non-Threshold
RBPMS2	0.538044	0.643748	0.144883	Non-Threshold	Non-Threshold
PPIB	0.708177	0.123444	8.30811	Non-Threshold	Threshold
SNX22	0.962287	-0.447587	3.92365	Non-Threshold	Threshold
ZNF609	3.08172	0.572406	5.5422	Threshold	Threshold
FBXL4	0.0548809	0.0458514	3.00852	Non-Threshold	Threshold
MMS22L	2.15769	-1.24171	1.66776	Threshold	Threshold
USP45	1.5104	-1.0054	1.00427	Threshold	Threshold
CEP295	1.24643	-0.352192	3.25163	Non-Threshold	Threshold
CHAD	0.227299	-0.28774	0.379542	Non-Threshold	Non-Threshold
RSAD1	1.39843	-0.20741	4.49306	Threshold	Threshold
SLC29A1	2.3184	0.630753	4.97908	Threshold	Threshold
LRRC59	9.13727	0.58593	6.0427	Threshold	Threshold
HSP90AB1	7.11295	0.341248	8.66187	Threshold	Threshold
GPATCH4	0.189031	-0.0669183	3.1718	Non-Threshold	Threshold
NAXE	0.895227	0.223063	5.27092	Non-Threshold	Threshold
MAP7	1.40435	-0.674947	2.14498	Threshold	Threshold
UMODL1-AS1	0.666142	0.887512	-4	Non-Threshold	Non-Threshold
MAP3K5	4.88273	0.644988	6.08724	Threshold	Threshold
CLIC4	0.150507	0.0712459	4.43355	Non-Threshold	Threshold
TMEM164	0.168525	0.108862	6.5762	Non-Threshold	Threshold
MS4A4E	1.09306	0.577731	1.32622	Non-Threshold	Threshold
AMMECR1	0.222105	0.0967406	3.13528	Non-Threshold	Threshold
GNG5P2	1.85487	0.760645	1.49404	Threshold	Threshold
UQCRFS1	0.473054	0.077486	5.6226	Non-Threshold	Threshold
RUNDC1	2.11953	0.377687	4.68989	Threshold	Threshold
ABCC2	0.648807	-0.913447	-4	Non-Threshold	Non-Threshold
CCNE1	1.81254	1.29164	1.08987	Threshold	Threshold
HIST1H2BL	1.22757	-1.22503	-4	Non-Threshold	Non-Threshold
HIST1H4J	0.0840721	0.073238	0.150916	Non-Threshold	Non-Threshold
HIST1H4K	0.0829202	0.0658543	0.170511	Non-Threshold	Non-Threshold
EPB41	1.08294	0.474313	7.40398	Non-Threshold	Threshold
MECR	0.0587498	-0.03067	2.61881	Non-Threshold	Threshold
PTPRU	4.73049	3.03081	-0.153807	Threshold	Non-Threshold
FTH1P7	0.923314	0.401253	6.9211	Non-Threshold	Threshold
TUBA4B	2.10263	-2.26062	-4	Threshold	Non-Threshold
FAM156A	0.0445062	0.0125844	4.0475	Non-Threshold	Threshold
HENMT1	2.66066	-0.43342	4.16221	Threshold	Threshold
SLC25A24	0.212877	0.158641	3.7283	Non-Threshold	Threshold
VAV3	0.334204	0.148003	4.74145	Non-Threshold	Threshold
WDPCP	0.343334	-0.156905	1.20946	Non-Threshold	Threshold
OTX1	3.04697	-1.44864	1.71016	Threshold	Threshold
TBC1D8	12.0315	1.24156	5.43121	Threshold	Threshold
PXN-AS1	0.380635	-0.358459	0.0118695	Non-Threshold	Non-Threshold
PXN	4.34872	0.359662	9.74025	Threshold	Threshold
TRIAP1	3.91843	-0.809051	2.85219	Threshold	Threshold
RPL31	14.9031	-3.25202	8.81154	Threshold	Threshold
SNX18	0.109315	-0.0475762	5.99759	Non-Threshold	Threshold
ARL15	0.340151	-0.106176	3.20564	Non-Threshold	Threshold
NDUFS4	2.19399	-1.06342	3.16544	Threshold	Threshold
MXRA8	0.0264395	-0.0157845	1.29143	Non-Threshold	Threshold
AURKAIP1	0.0793842	0.0301187	6.76784	Non-Threshold	Threshold
CPTP	0.710272	0.0953414	5.96842	Non-Threshold	Threshold
TAS1R3	0.159795	-0.112134	0.819514	Non-Threshold	Non-Threshold
CCNL2	4.14752	-0.377315	7.29489	Threshold	Threshold
AP000873.2	0.968293	0.979628	-0.757401	Non-Threshold	Non-Threshold
NARS2	0.27946	0.16117	2.15912	Non-Threshold	Threshold
TMEM126B	10.4365	-1.27437	3.81294	Threshold	Threshold
ZFP3	1.46162	-0.277408	2.90656	Threshold	Threshold
ZNF594	0.569121	-0.555467	-0.264503	Non-Threshold	Non-Threshold
CCDC66	7.05899	-1.50505	3.41855	Threshold	Threshold
UEVLD	0.710581	-0.443959	2.17782	Non-Threshold	Threshold
QKI	0.122781	0.0626191	5.46897	Non-Threshold	Threshold
RAB11FIP1	0.697572	0.182421	8.20445	Non-Threshold	Threshold
TMEM86A	0.309246	-0.186708	1.5251	Non-Threshold	Threshold
TDRD12	0.204981	0.37787	-4	Non-Threshold	Non-Threshold
SMIM14	0.730333	-0.21522	4.10119	Non-Threshold	Threshold
TXNP6	4.88606	-1.71796	0.542852	Threshold	Non-Threshold
43719	1.4108	-0.323275	3.65919	Threshold	Threshold
CCNI	2.76709	-0.377366	9.30979	Threshold	Threshold
CCNG2	2.30554	-0.721286	5.34913	Threshold	Threshold
HEIH	2.24684	0.530349	5.29955	Threshold	Threshold
RNF175	0.182769	-0.0708947	4.31122	Non-Threshold	Threshold
FLT4	0.966365	-0.493081	2.75059	Non-Threshold	Threshold
SFRP2	1.96285	1.10149	2.26576	Threshold	Threshold
CHST11	0.0311635	-0.0109107	6.92033	Non-Threshold	Threshold
EID3	1.32124	-0.573809	1.37825	Non-Threshold	Threshold
RPL18AP3	6.18842	-0.74696	10.5141	Threshold	Threshold
USP13	1.6584	-0.784028	1.55647	Threshold	Threshold
C12orf45	3.3833	-1.22216	2.4852	Threshold	Threshold
DLGAP1-AS2	4.66354	-1.22424	0.861675	Threshold	Non-Threshold
RBL1	0.355785	-0.200001	2.29579	Non-Threshold	Threshold
TLDC2	4.30103	1.54928	2.2711	Threshold	Threshold
SAMHD1	4.25104	0.727609	8.07395	Threshold	Threshold
DSN1	0.561918	-0.319865	2.05551	Non-Threshold	Threshold
ADORA2B	0.259914	-0.203114	0.823052	Non-Threshold	Non-Threshold
UBE2SP1	12.2	0.931948	3.32622	Threshold	Threshold
ZNF287	1.89069	-1.02209	1.75541	Threshold	Threshold
LIN7B	1.71064	-0.4831	1.80058	Threshold	Threshold
SLC6A16	0.355405	-0.170611	1.795	Non-Threshold	Threshold
TRPM4	0.062709	-0.0883477	0.539757	Non-Threshold	Non-Threshold
C19orf73	0.731365	0.500878	-0.153807	Non-Threshold	Non-Threshold
TRAV38-2DV8	0.580902	-0.253613	1.9778	Non-Threshold	Threshold
TNS4	0.438598	0.648342	-4	Non-Threshold	Non-Threshold
RFX3	1.37241	-0.628301	2.65157	Non-Threshold	Threshold
DIAPH1	6.78781	0.588221	8.66752	Threshold	Threshold
LY6G5B	0.431962	-0.633201	-4	Non-Threshold	Non-Threshold
PGS1	3.102	-0.347068	6.52689	Threshold	Threshold
DNAH17	1.48031	0.349429	4.35105	Threshold	Threshold
C9orf64	0.855502	0.507728	2.1621	Non-Threshold	Threshold
SEMA4C	0.176954	-0.0564001	4.50489	Non-Threshold	Threshold
ANKRD36B	3.05492	-1.41776	1.064	Threshold	Threshold
STX18	0.70546	0.114401	4.47151	Non-Threshold	Threshold
EVC2	1.03536	-1.10014	-4	Non-Threshold	Non-Threshold
XRN1	5.86328	0.934293	5.81817	Threshold	Threshold
TMEM128	1.33631	-0.751596	2.82579	Non-Threshold	Threshold
NPTN	0.0516181	-0.0232839	6.10214	Non-Threshold	Threshold
LOXL1-AS1	0.122409	-0.217442	-4	Non-Threshold	Non-Threshold
TMEM101	0.0623406	-0.0167471	4.86161	Non-Threshold	Threshold
HEXA-AS1	0.179512	-0.276531	-4	Non-Threshold	Non-Threshold
GAPDHP14	0.645775	0.713664	-0.873918	Non-Threshold	Non-Threshold
PIP5K1C	3.95318	0.386166	6.66985	Threshold	Threshold
LINC00630	0.445672	0.645099	-4	Non-Threshold	Non-Threshold
ZNF844	1.36565	-0.376183	2.73468	Non-Threshold	Threshold
ZNF32	2.95177	-0.718252	4.11609	Threshold	Threshold
CECR2	0.17183	0.25682	-2.6962	Non-Threshold	Non-Threshold
SEC14L3	2.10571	-1.69718	-1.5193	Threshold	Non-Threshold
TMEM165	0.622968	-0.291783	4.17463	Non-Threshold	Threshold
SF3A1	6.15428	0.451202	8.13842	Threshold	Threshold
CCDC157	0.426053	0.265009	1.2387	Non-Threshold	Threshold
QSOX1	1.99545	0.265703	6.25117	Threshold	Threshold
CEP350	0.232096	0.102597	5.08165	Non-Threshold	Threshold
ITPA	0.0179187	-0.0059667	4.50718	Non-Threshold	Threshold
C20orf194	2.9618	0.514017	3.13974	Threshold	Threshold
DDRGK1	2.07103	0.311365	4.9815	Threshold	Threshold
LHX4	0.540606	-0.390925	0.871294	Non-Threshold	Non-Threshold
GIPC3	0.288246	-0.247805	1.74517	Non-Threshold	Threshold
NFE2L3	0.988583	0.290261	3.59736	Non-Threshold	Threshold
TCAF2P1	0.347445	-0.194653	-0.0250421	Non-Threshold	Non-Threshold
TXNDC17	2.84471	-0.666019	3.5251	Threshold	Threshold
MED31	2.10434	-0.606708	3.08094	Threshold	Threshold
TOP1	5.74715	0.681133	6.46144	Threshold	Threshold
ATP9B	0.167175	0.0430888	4.21082	Non-Threshold	Threshold
HSD3B7	0.0113749	0.00934381	1.656	Non-Threshold	Threshold
SETD1A	0.686504	0.120461	5.41522	Non-Threshold	Threshold
ZNF668	2.37036	0.769041	3.59857	Threshold	Threshold
STX1B	1.07631	-0.448857	0.800969	Non-Threshold	Non-Threshold
TM2D1	0.113706	-0.0345681	3.60094	Non-Threshold	Threshold
JKAMP	3.02237	-0.512517	4.7131	Threshold	Threshold
RTN1	1.47994	0.266521	4.85312	Threshold	Threshold
PCNX4	2.4596	-0.697247	3.83043	Threshold	Threshold
DHRS7	7.24489	-0.581277	7.13129	Threshold	Threshold
IFT52	2.2957	-0.32805	4.12321	Threshold	Threshold
EPB41L3	11.3706	1.61399	5.66793	Threshold	Threshold
TWSG1	3.37703	-1.73582	2.39297	Threshold	Threshold
SLBP	4.39147	-0.415962	5.73212	Threshold	Threshold
NDUFV2-AS1	2.05713	-0.740509	1.32381	Threshold	Threshold
UNC93B8	3.82508	3.24387	-4	Threshold	Non-Threshold
POLR2I	0.365718	-0.116698	4.06631	Non-Threshold	Threshold
SPPL2A	1.02566	0.2129	5.41084	Non-Threshold	Threshold
AP4E1	0.0862461	-0.0372976	2.36968	Non-Threshold	Threshold
ZNF697	0.398534	-0.372263	1.15903	Non-Threshold	Threshold
WARS2	0.0631824	0.0334458	2.01599	Non-Threshold	Threshold
CERNA1	3.91267	-2.39266	-1.41445	Threshold	Non-Threshold
POLE3	1.58051	-0.197935	5.47816	Threshold	Threshold
PKHD1L1	0.0235836	0.0312967	-0.289835	Non-Threshold	Non-Threshold
CCDC115	0.247158	-0.0964341	4.93368	Non-Threshold	Threshold
EBAG9	2.47832	-0.50006	3.76585	Threshold	Threshold
ZNF618	1.15532	0.572961	1.63128	Non-Threshold	Threshold
PTAR1	6.86646	-0.907923	4.87689	Threshold	Threshold
KLF9	0.97553	-0.360562	4.18958	Non-Threshold	Threshold
TJP2	8.39469	1.16474	4.50614	Threshold	Threshold
FXN	0.142905	-0.0750224	3.11331	Non-Threshold	Threshold
NBPF11	0.882721	-0.222095	3.73795	Non-Threshold	Threshold
ABHD17AP1	2.01635	0.583893	4.71509	Threshold	Threshold
LINC01138	1.27443	0.260631	2.0165	Non-Threshold	Threshold
DYNLT1	4.51145	0.674876	6.23752	Threshold	Threshold
EZR	3.22514	0.377203	7.77776	Threshold	Threshold
VPS41	0.0666235	0.0217919	5.16296	Non-Threshold	Threshold
LINC00265	0.810921	0.219048	2.45909	Non-Threshold	Threshold
OVCH1-AS1	1.03494	-0.391441	1.98517	Non-Threshold	Threshold
TMTC1	1.48295	1.02511	1.2572	Threshold	Threshold
FCMR	2.20476	-0.276922	8.17417	Threshold	Threshold
MAPKAPK2	0.43639	-0.0925216	7.49967	Non-Threshold	Threshold
GPR174	0.861073	-0.527855	1.44347	Non-Threshold	Threshold
IL24	2.6813	0.841809	2.4858	Threshold	Threshold
P2RY10	1.25907	-0.395511	3.55928	Non-Threshold	Threshold
PFKFB2	0.179551	0.111215	2.83341	Non-Threshold	Threshold
CYSLTR1	2.47146	0.512627	4.63626	Threshold	Threshold
ATG9B	1.80864	-0.362094	3.49504	Threshold	Threshold
WDR86	2.75504	0.935525	2.19025	Threshold	Threshold
NUB1	23.4962	1.55621	7.9129	Threshold	Threshold
RHEB	0.459869	-0.136168	3.71259	Non-Threshold	Threshold
WDR86-AS1	0.789562	-0.733469	0.585509	Non-Threshold	Non-Threshold
CLPTM1	1.68517	0.141779	7.11862	Threshold	Threshold
TOMM40	0.523372	0.101488	5.22132	Non-Threshold	Threshold
CLASRP	0.776813	-0.0806155	6.29932	Non-Threshold	Threshold
RELB	8.83268	0.539148	6.8315	Threshold	Threshold
ZMYM5	0.666132	-0.60179	0.91197	Non-Threshold	Non-Threshold
MPHOSPH8	0.511291	-0.121749	5.61033	Non-Threshold	Threshold
PSPC1	0.0550037	0.0118805	5.2512	Non-Threshold	Threshold
MFSD2A	1.38516	0.35734	2.41196	Threshold	Threshold
MYCL	4.87943	0.385369	4.91341	Threshold	Threshold
TRIT1	0.418402	0.100534	3.3173	Non-Threshold	Threshold
FAM3C	1.6476	-0.4659	3.19786	Threshold	Threshold
RPS26P31	6.29243	-1.21119	3.72332	Threshold	Threshold
RBM3	8.95861	-0.802125	6.94682	Threshold	Threshold
WDR13	0.0467632	-0.0126915	6.28827	Non-Threshold	Threshold
PORCN	0.335183	-0.126138	3.85306	Non-Threshold	Threshold
WAS	5.27327	0.448083	9.77418	Threshold	Threshold
SUV39H1	0.155375	-0.0625764	4.11316	Non-Threshold	Threshold
PHTF2	0.60435	-0.322334	3.9275	Non-Threshold	Threshold
PIGS	4.11464	0.280876	6.29316	Threshold	Threshold
LPIN1	0.106667	-0.0530619	4.55207	Non-Threshold	Threshold
TTYH3	11.8097	1.32445	7.85479	Threshold	Threshold
ZFAT	3.40372	0.444047	4.50472	Threshold	Threshold
TRAPPC9	7.50446	0.468448	5.70652	Threshold	Threshold
FAM168A	7.56864	0.617603	6.21102	Threshold	Threshold
CUL7	1.03827	0.1522	4.35771	Non-Threshold	Threshold
NSMCE2	6.73518	-1.70582	3.25199	Threshold	Threshold
WASHC5	2.54237	0.334032	5.37111	Threshold	Threshold
RAD23B	0.894335	0.26096	6.19258	Non-Threshold	Threshold
KLF4	1.59036	0.55273	5.53046	Threshold	Threshold
PLP2	2.29587	0.232683	8.68525	Threshold	Threshold
COPS7A	4.32148	0.410589	5.48232	Threshold	Threshold
IFFO1	1.12629	-0.144182	6.3369	Non-Threshold	Threshold
NOP2	1.37826	0.226101	5.74011	Non-Threshold	Threshold
USP40	0.85272	0.142303	3.82736	Non-Threshold	Threshold
RAMP1	0.908485	-0.571909	0.472844	Non-Threshold	Non-Threshold
CD96	4.82391	-0.356016	5.73853	Threshold	Threshold
ABHD10	0.801351	-0.348874	3.24547	Non-Threshold	Threshold
KIAA1217	4.02182	2.60121	-4	Threshold	Non-Threshold
SCFD2	0.274508	-0.0727155	3.81822	Non-Threshold	Threshold
BCL2L1	1.23424	0.672889	8.78722	Non-Threshold	Threshold
ID1	2.73332	-2.1888	-4	Threshold	Non-Threshold
SBDSP1	4.61439	-1.0906	3.0719	Threshold	Threshold
BAZ1B	1.86722	0.283435	5.54911	Threshold	Threshold
TNRC6B	3.04994	0.526376	5.9403	Threshold	Threshold
RBX1	1.84129	-0.497289	5.10637	Threshold	Threshold
XPNPEP3	0.859831	-0.202524	2.71083	Non-Threshold	Threshold
PADI6	1.75388	1.55834	-0.873918	Threshold	Non-Threshold
METTL27	6.83268	4.74274	-4	Threshold	Non-Threshold
PNPLA7	1.34159	-0.347637	3.28592	Non-Threshold	Threshold
ZNF807	3.08727	-2.64274	-4	Threshold	Non-Threshold
AP001062.1	0.189445	-0.0749915	3.53822	Non-Threshold	Threshold
PFKL	8.67162	0.472873	7.83582	Threshold	Threshold
LRRC3	5.28483	1.67023	1.94186	Threshold	Threshold
MTATP8P2	0.152866	-0.173235	-1.84088	Non-Threshold	Non-Threshold
RGPD2	0.414197	-0.231774	1.72863	Non-Threshold	Threshold
USP7	0.391026	0.0736822	6.74112	Non-Threshold	Threshold
CARHSP1	0.279179	-0.061768	5.43982	Non-Threshold	Threshold
UBE2E2	2.69157	0.41343	3.41066	Threshold	Threshold
RAD23BP1	0.750347	0.647874	-0.158056	Non-Threshold	Non-Threshold
TROVE2	0.793264	-0.319597	3.74911	Non-Threshold	Threshold
UCHL5	0.876779	-0.336537	3.32381	Non-Threshold	Threshold
CDC73	1.94377	0.360891	4.8195	Threshold	Threshold
GLRX2	0.124698	-0.0703153	1.25811	Non-Threshold	Threshold
IL6ST	0.186151	0.116597	5.33843	Non-Threshold	Threshold
PIGK	3.73789	-0.632915	3.528	Threshold	Threshold
TPI1P1	0.772944	0.131873	5.93852	Non-Threshold	Threshold
TYW3	0.245508	-0.195982	1.79373	Non-Threshold	Threshold
XRCC3	2.01546	0.232911	5.13984	Threshold	Threshold
ZFYVE21	0.354357	0.0907601	4.09744	Non-Threshold	Threshold
IL1B	1.66862	0.414466	6.23312	Threshold	Threshold
IL1RN	22.8327	2.2229	8.28939	Threshold	Threshold
NT5DC4	0.493863	0.565795	-0.368716	Non-Threshold	Non-Threshold
PSD4	0.698039	0.112374	8.34206	Non-Threshold	Threshold
RPL7P1	15.8041	-2.68486	6.96781	Threshold	Threshold
METTL13	5.24642	0.366568	5.19856	Threshold	Threshold
PFN1P1	1.40456	0.234886	7.79578	Threshold	Threshold
VAMP4	1.7672	-0.61155	3.79417	Threshold	Threshold
SF3B1	3.59982	-0.567789	8.23682	Threshold	Threshold
DNM3	3.66831	-0.876874	1.90741	Threshold	Threshold
MARS2	1.76054	-0.47835	2.89813	Threshold	Threshold
FAM109A	5.63827	0.638483	4.64815	Threshold	Threshold
SH2B3	1.83675	0.637949	6.68575	Threshold	Threshold
ATXN2	1.98455	0.283488	4.51144	Threshold	Threshold
MAPKAPK5-AS1	0.505418	-0.855396	-4	Non-Threshold	Non-Threshold
TTTY15	1.02335	-1.20808	-4	Non-Threshold	Non-Threshold
C18orf25	4.16178	0.620113	5.08398	Threshold	Threshold
RNF165	1.7599	0.834322	1.21977	Threshold	Threshold
SIGLEC15	0.66681	0.563967	-0.272364	Non-Threshold	Non-Threshold
EPG5	2.22315	0.421641	4.9695	Threshold	Threshold
LOXHD1	0.421441	0.274623	1.69879	Non-Threshold	Threshold
TMEM53	0.518632	0.191546	1.3907	Non-Threshold	Threshold
WDR37	0.472568	0.142346	5.08584	Non-Threshold	Threshold
PEAK3	4.38828	0.575059	5.96136	Threshold	Threshold
GTPBP4	0.327945	0.116067	4.45036	Non-Threshold	Threshold
NKAPP1	0.498306	-0.45005	-0.0712109	Non-Threshold	Non-Threshold
DOT1L	4.07469	0.492104	5.69863	Threshold	Threshold
ARHGAP5	2.53078	-0.906313	3.16831	Threshold	Threshold
GINS3	0.0435071	0.0336678	1.1263	Non-Threshold	Threshold
AKAP6	2.58701	-1.53537	-0.679541	Threshold	Non-Threshold
SNX33	3.54124	0.72387	3.21592	Threshold	Threshold
TCEANC	0.197734	-0.0981863	2.04494	Non-Threshold	Threshold
GPX1P1	0.283711	0.126612	8.22494	Non-Threshold	Threshold
GPM6B	0.100472	-0.116007	-0.675899	Non-Threshold	Non-Threshold
RAB9A	1.88172	0.338222	4.12314	Threshold	Threshold
GEMIN8	1.64632	-0.278827	2.96017	Threshold	Threshold
EID1	8.1261	-0.714495	6.28595	Threshold	Threshold
FRMD8	0.277716	0.0967773	5.7055	Non-Threshold	Threshold
ZNF420	1.27466	-0.471762	1.89608	Non-Threshold	Threshold
HDDC2	4.82102	-0.689117	3.74911	Threshold	Threshold
RNF217	0.233115	-0.293871	0.206776	Non-Threshold	Non-Threshold
SMPDL3A	1.498	0.715484	2.69612	Threshold	Threshold
NCOA7	12.5867	1.50443	4.73034	Threshold	Threshold
SETD3	0.196246	-0.0491743	5.24097	Non-Threshold	Threshold
RXFP2	3.38562	-1.7904	-0.315947	Threshold	Non-Threshold
TTC26	5.21183	2.99189	1.55771	Threshold	Threshold
ZC3HAV1	17.9318	1.25417	7.16334	Threshold	Threshold
SLC6A10P	1.52802	0.945426	-1.66769	Threshold	Non-Threshold
AP002004.1	1.55271	-0.5996	2.49254	Threshold	Threshold
CHAMP1	1.2569	0.250174	4.10859	Non-Threshold	Threshold
PPP2R1B	1.74071	0.312137	3.45773	Threshold	Threshold
TMEM104	9.53611	0.847011	5.44602	Threshold	Threshold
TMEM204	4.21681	-0.570787	5.77941	Threshold	Threshold
HIBADH	0.441739	-0.19027	3.29663	Non-Threshold	Threshold
JAZF1	1.59639	0.353753	6.2415	Threshold	Threshold
TAX1BP1	13.2933	-0.962274	6.68615	Threshold	Threshold
ERICH1	0.396405	0.0941201	5.05395	Non-Threshold	Threshold
KBTBD11	0.789481	-0.177173	3.17137	Non-Threshold	Threshold
BAMBI	2.98826	1.34202	0.301376	Threshold	Non-Threshold
XPNPEP2	2.88725	0.827474	1.73884	Threshold	Threshold
OCRL	0.109727	-0.0761601	1.72439	Non-Threshold	Threshold
C19orf25	0.0832421	0.0244611	4.97496	Non-Threshold	Threshold
ZDHHC9	0.361989	-0.160982	2.34774	Non-Threshold	Threshold
APC2	3.47402	0.482528	2.97154	Threshold	Threshold
DTX4	0.096723	-0.0584395	3.59055	Non-Threshold	Threshold
ZMYM4	2.54818	0.301268	4.74783	Threshold	Threshold
ZMYM1	0.954671	-0.445697	2.21421	Non-Threshold	Threshold
SFPQ	1.8816	0.146777	7.42549	Threshold	Threshold
FGFR1OP2	3.51451	-0.845856	4.92195	Threshold	Threshold
OLFML2B	4.77728	2.40959	1.24272	Threshold	Threshold
ZNF460	1.02388	0.880222	0.242599	Non-Threshold	Non-Threshold
ZNF805	0.439835	0.44185	-0.087873	Non-Threshold	Non-Threshold
FAM153A	0.806601	-0.569502	2.2024	Non-Threshold	Threshold
RPL35P5	7.90658	-1.42019	6.15412	Threshold	Threshold
ZNF706	0.761142	0.123728	4.86116	Non-Threshold	Threshold
AP003469.4	2.30439	0.706806	1.3126	Threshold	Threshold
KLF11	1.34573	0.412177	4.17042	Non-Threshold	Threshold
SUPT7L	0.182168	0.0331088	5.09504	Non-Threshold	Threshold
RBKS	1.37646	-1.44531	-0.360717	Non-Threshold	Non-Threshold
LCLAT1	0.22766	0.0980218	2.98635	Non-Threshold	Threshold
LBH	1.41881	-0.444469	7.6753	Threshold	Threshold
CLIP4	0.0842179	0.0551077	3.3929	Non-Threshold	Threshold
YPEL5	7.94692	-0.8633	6.84904	Threshold	Threshold
PLB1	0.403096	0.126624	5.23178	Non-Threshold	Threshold
CCDC85C	0.265902	-0.0918712	4.44955	Non-Threshold	Threshold
EVL	1.11768	0.125633	8.46744	Non-Threshold	Threshold
LRRFIP2	2.48797	0.359436	5.01187	Threshold	Threshold
MLH1	1.10485	0.152823	4.467	Non-Threshold	Threshold
RPL29P11	4.16431	-0.828591	6.94535	Threshold	Threshold
EXT2	4.4318	0.516717	4.40556	Threshold	Threshold
CD82	1.17783	-0.167479	7.01993	Non-Threshold	Threshold
AGPS	0.576901	0.144372	4.04048	Non-Threshold	Threshold
AP4B1-AS1	0.880317	-1.07709	-0.672993	Non-Threshold	Non-Threshold
DMAP1	0.159504	-0.037624	5.79048	Non-Threshold	Threshold
NRSN2	0.169005	-0.163214	0.995272	Non-Threshold	Non-Threshold
SOX12	1.12355	-0.205974	4.35057	Non-Threshold	Threshold
TRIB3	1.53979	0.319392	4.07346	Threshold	Threshold
DIRC2	1.7321	-0.341556	3.84402	Threshold	Threshold
LINC02035	1.70763	-0.363338	3.87783	Threshold	Threshold
ADCY5	1.23385	-1.27661	-0.446657	Non-Threshold	Non-Threshold
ZFP36L1	0.214703	-0.132609	8.69011	Non-Threshold	Threshold
BORCS6	0.44985	-0.0649664	5.68406	Non-Threshold	Threshold
AURKB	0.458576	0.229826	1.42691	Non-Threshold	Threshold
LINC00324	0.294357	0.0766742	3.23808	Non-Threshold	Threshold
SLC25A35	3.1149	0.648054	3.4287	Threshold	Threshold
PRELID3B	1.1932	-0.344271	4.88524	Non-Threshold	Threshold
SLC41A1	0.0306715	0.0104025	4.12043	Non-Threshold	Threshold
NELFCD	2.82097	0.190538	5.73157	Threshold	Threshold
CTSZ	14.9101	0.64182	9.34589	Threshold	Threshold
EIPR1	0.074414	0.0187395	4.38739	Non-Threshold	Threshold
ADI1	0.230343	-0.0501007	5.09858	Non-Threshold	Threshold
NOMO2	0.780693	0.159215	5.7251	Non-Threshold	Threshold
LINC01588	0.311415	0.118732	2.20607	Non-Threshold	Threshold
GP9	0.426939	0.189848	4.97595	Non-Threshold	Threshold
FAM129C	1.89269	-0.434425	5.22099	Threshold	Threshold
OPHN1	1.38899	1.26715	-1.38221	Threshold	Non-Threshold
PGLS	0.486699	0.116647	7.62164	Non-Threshold	Threshold
MAP1S	2.33831	0.50023	6.98119	Threshold	Threshold
YIPF6	1.62444	0.288187	4.15867	Threshold	Threshold
ZNF175	0.276514	0.109702	2.96416	Non-Threshold	Threshold
SKA2	3.08811	-0.872463	2.87875	Threshold	Threshold
GDPD1	1.21641	-0.987534	0.313168	Non-Threshold	Non-Threshold
ZNF830	4.41454	-0.524059	4.23052	Threshold	Threshold
CMTR1	32.5361	1.83507	7.4592	Threshold	Threshold
CCDC167	4.24795	-0.778224	3.73523	Threshold	Threshold
MDGA1	0.0763353	0.128275	1.89345	Non-Threshold	Threshold
CD63	1.37179	0.186812	7.95732	Non-Threshold	Threshold
NPM1P6	3.22178	-1.90073	-1.99945	Threshold	Non-Threshold
PDE1B	3.65726	0.497968	3.95975	Threshold	Threshold
APOL6	13.6925	1.95667	4.32194	Threshold	Threshold
MORN4	0.611978	-0.842334	-4	Non-Threshold	Non-Threshold
UBTD1	0.0450606	-0.0139091	5.01294	Non-Threshold	Threshold
EXOSC1	0.0412844	0.0139661	4.51686	Non-Threshold	Threshold
MMS19	0.00996666	0.00195444	6.04727	Non-Threshold	Threshold
ZDHHC16	0.539875	-0.101766	4.65918	Non-Threshold	Threshold
PANO1	2.81741	1.42769	-0.654963	Threshold	Non-Threshold
ADAM22	0.285328	-0.34188	0.322531	Non-Threshold	Non-Threshold
AP006623.1	0.315657	-0.334942	-1.68541	Non-Threshold	Non-Threshold
RIOK3	0.509789	0.24374	5.69606	Non-Threshold	Threshold
DERL2	0.766396	-0.131628	5.24097	Non-Threshold	Threshold
RAP1B	4.84771	-0.703145	7.40682	Threshold	Threshold
RPL10P12	0.72479	-0.456783	0.296886	Non-Threshold	Non-Threshold
RPSAP12	9.34486	-1.12568	7.3917	Threshold	Threshold
LINC02384	1.46787	-0.925089	1.39286	Threshold	Threshold
NTPCR	0.808514	-0.192125	3.77989	Non-Threshold	Threshold
SPCS1	0.00107675	-0.000298615	6.15144	Non-Threshold	Threshold
RSRC2	1.78143	-0.262409	5.44341	Threshold	Threshold
KNTC1	0.733325	-0.417116	2.65918	Non-Threshold	Threshold
LRFN2	2.42273	2.23248	-4	Threshold	Non-Threshold
EIF1AY	2.27496	-1.2341	3.9081	Threshold	Threshold
MPHOSPH6	0.663352	-0.377988	2.42685	Non-Threshold	Threshold
CDH13	0.0708037	0.0722887	0.216246	Non-Threshold	Non-Threshold
NUDCD2	1.63547	-0.648423	3.09928	Threshold	Threshold
PCID2	2.35416	-0.275735	4.65026	Threshold	Threshold
GAB1	0.170298	-0.0746509	3.63176	Non-Threshold	Threshold
ATP11A	0.71171	0.39386	4.87633	Non-Threshold	Threshold
ADPRHL1	0.162506	0.239461	-0.89141	Non-Threshold	Non-Threshold
LAMP1	7.88606	0.607086	8.12513	Threshold	Threshold
GRTP1	0.0634368	0.0934791	-0.399341	Non-Threshold	Non-Threshold
SPON1	1.40003	-0.762025	1.37467	Threshold	Threshold
RTN3P1	0.238823	-0.0778935	4.91962	Non-Threshold	Threshold
GDAP1	0.0950936	-0.122588	0.676194	Non-Threshold	Non-Threshold
KLRA1P	0.905126	-1.21323	-4	Non-Threshold	Non-Threshold
STYK1	0.318216	-0.519461	-4	Non-Threshold	Non-Threshold
MAGOHB	0.121696	-0.15052	1.58143	Non-Threshold	Threshold
YBX3	0.868934	0.305878	8.6884	Non-Threshold	Threshold
KCNH3	0.882708	-0.31055	4.00852	Non-Threshold	Threshold
PIGN	0.304983	0.0671164	3.14483	Non-Threshold	Threshold
BCL2	0.373421	0.160759	5.13528	Non-Threshold	Threshold
UBA1	2.72311	0.271613	8.9844	Threshold	Threshold
TMEM59	3.68397	-0.35731	7.19071	Threshold	Threshold
DCAF16	0.0773156	0.0423329	3.72625	Non-Threshold	Threshold
LAP3	28.3625	2.35544	8.48815	Threshold	Threshold
QDPR	7.10846	0.622061	3.80608	Threshold	Threshold
CRTAM	0.671226	-0.352023	2.36182	Non-Threshold	Threshold
JHY	0.202197	-0.14035	0.492376	Non-Threshold	Non-Threshold
UBASH3B	2.53218	0.453796	5.0168	Threshold	Threshold
CNN2P9	0.377665	0.271168	0.216246	Non-Threshold	Non-Threshold
GTF3C6	1.04282	0.190688	4.09228	Non-Threshold	Threshold
AMD1	0.229169	-0.0819338	5.96435	Non-Threshold	Threshold
RPF2	0.332019	-0.159492	2.42292	Non-Threshold	Threshold
CD72	2.80557	-0.608378	4.49418	Threshold	Threshold
AP003097.1	0.549129	0.43574	-0.643465	Non-Threshold	Non-Threshold
ZNF436	0.267368	0.0847552	2.91198	Non-Threshold	Threshold
LSM3	8.53018	-1.81302	4.23393	Threshold	Threshold
SNX24	0.0222145	-0.036099	0.322514	Non-Threshold	Non-Threshold
OTUD3	4.37469	-0.655802	2.73174	Threshold	Threshold
PQLC2	4.13371	0.484136	3.73676	Threshold	Threshold
CAPZB	2.26376	0.190828	9.22668	Threshold	Threshold
ZDHHC21	1.64544	-0.997328	1.49238	Threshold	Threshold
TTC39B	2.71913	-0.607697	3.42681	Threshold	Threshold
FTH1P12	0.282186	-0.133263	0.728206	Non-Threshold	Non-Threshold
PGBD4	3.03592	-1.40269	0.428935	Threshold	Non-Threshold
VSIG10L	3.18626	2.51221	-1.15806	Threshold	Non-Threshold
CTU1	0.440775	0.122104	3.6888	Non-Threshold	Threshold
NR1H2	8.89963	0.429058	7.54247	Threshold	Threshold
KCNC3	0.999951	0.301082	3.69282	Non-Threshold	Threshold
RPS27A	15.7825	-1.91224	9.06229	Threshold	Threshold
PSME4	0.0507634	-0.0179913	5.83043	Non-Threshold	Threshold
CNN3	0.744735	-0.994298	-4	Non-Threshold	Non-Threshold
ATP6V1B2	3.04824	0.290181	9.15097	Threshold	Threshold
GFRA2	0.42	0.472825	-0.228556	Non-Threshold	Non-Threshold
ARSB	5.40782	1.08983	4.21625	Threshold	Threshold
JMY	3.45406	-0.699543	3.1876	Threshold	Threshold
GP5	0.805401	0.502395	0.742202	Non-Threshold	Non-Threshold
HES1	1.3637	0.99241	1.26558	Non-Threshold	Threshold
HRASLS	3.83965	-3.19772	-4	Threshold	Non-Threshold
ZNF331	1.2252	-0.338525	2.33613	Non-Threshold	Threshold
KPNA2	4.62709	0.480318	4.80903	Threshold	Threshold
C17orf58	0.233661	-0.319202	0.0449168	Non-Threshold	Non-Threshold
NOL11	0.439873	0.0820015	4.71948	Non-Threshold	Threshold
SSH2	0.844691	0.304855	7.622	Non-Threshold	Threshold
CORO6	0.718646	-0.362561	1.33408	Non-Threshold	Threshold
GIT1	1.78031	0.216837	7.05362	Threshold	Threshold
ANKRD13B	0.260743	0.127198	1.37313	Non-Threshold	Threshold
ABHD15	0.573487	0.118725	4.43561	Non-Threshold	Threshold
KY	0.547948	-0.428534	1.06242	Non-Threshold	Threshold
EPHB1	1.84939	0.366685	4.25801	Threshold	Threshold
MSL2	0.0464096	-0.0226439	6.0159	Non-Threshold	Threshold
TMEM133	3.68571	-2.59681	-4	Threshold	Non-Threshold
CCDC136	0.232529	0.177462	0.743004	Non-Threshold	Non-Threshold
CCDC137	0.975782	0.183034	4.30966	Non-Threshold	Threshold
OXLD1	1.88509	-0.410026	4.8816	Threshold	Threshold
CHMP6	1.82285	0.206178	5.45862	Threshold	Threshold
BAIAP2	2.20266	0.368646	4.3967	Threshold	Threshold
GAK	7.2636	0.406547	7.76165	Threshold	Threshold
FGFRL1	6.44129	0.92637	4.20674	Threshold	Threshold
CPLX1	0.578614	-0.43762	-0.414491	Non-Threshold	Non-Threshold
CABIN1	1.16761	-0.138877	7.92032	Non-Threshold	Threshold
GGT5	0.2236	-0.339184	-0.0659023	Non-Threshold	Non-Threshold
POM121L9P	2.44453	-0.662625	0.742045	Threshold	Non-Threshold
ZBTB10	1.10932	-0.589518	2.09771	Non-Threshold	Threshold
YTHDC1	0.287555	-0.0764873	5.31225	Non-Threshold	Threshold
SULT1B1	4.69897	-0.727431	5.73014	Threshold	Threshold
CEP128	0.51526	-0.425989	1.01568	Non-Threshold	Threshold
TSHR	1.74866	-1.54101	-4	Threshold	Non-Threshold
FN1	2.37271	-2.17603	-4	Threshold	Non-Threshold
ATIC	0.118423	0.0244118	5.86151	Non-Threshold	Threshold
BRPF1	0.738954	0.157392	5.04069	Non-Threshold	Threshold
IRAK2	1.97785	1.05998	1.83815	Threshold	Threshold
TADA3	7.99568	0.564572	7.77643	Threshold	Threshold
CAMK1	6.77211	0.818028	6.35946	Threshold	Threshold
RPUSD3	2.55638	0.33842	5.01287	Threshold	Threshold
COPS7B	0.846241	-0.140417	5.21421	Non-Threshold	Threshold
EIF4E2	0.216479	0.0472415	6.29729	Non-Threshold	Threshold
EFHD1	0.112578	-0.0784744	-0.223141	Non-Threshold	Non-Threshold
BBX	1.95863	0.48235	4.94248	Threshold	Threshold
CBLB	0.148352	-0.0397171	5.18937	Non-Threshold	Threshold
UFL1	1.05275	-0.433898	3.59148	Non-Threshold	Threshold
OXA1L	1.44049	-0.144274	7.60313	Threshold	Threshold
CEBPE	1.10455	0.401209	4.26766	Non-Threshold	Threshold
C14orf119	0.885984	0.144534	5.99299	Non-Threshold	Threshold
APOBEC3H	1.07934	0.481552	1.68329	Non-Threshold	Threshold
MIEF1	0.830689	0.196118	4.77355	Non-Threshold	Threshold
ATF4	4.04287	-0.276272	7.9562	Threshold	Threshold
RAD51C	1.988	-0.882322	2.37316	Threshold	Threshold
P2RX1	1.83721	0.38159	6.12374	Threshold	Threshold
BAP1	3.14752	0.217191	6.35265	Threshold	Threshold
UBE2G1	3.68571	-0.360185	5.99236	Threshold	Threshold
SPNS3	1.24494	-0.36948	4.05583	Non-Threshold	Threshold
TYMS	1.1786	0.677708	2.02426	Non-Threshold	Threshold
USP14	1.81297	0.329075	4.02137	Threshold	Threshold
THOC1	0.298619	-0.0577447	4.02128	Non-Threshold	Threshold
CBX3P2	2.67811	-1.7075	-0.703114	Threshold	Non-Threshold
FLJ37453	4.65365	-0.723185	2.40801	Threshold	Threshold
AP000648.3	1.46385	-1.01296	0.460017	Threshold	Non-Threshold
ZNF292	2.03846	-0.835873	4.5164	Threshold	Threshold
XCR1	1.52937	1.40018	-1.38221	Threshold	Non-Threshold
LIMD1	2.19187	0.357605	5.34466	Threshold	Threshold
CXCR6	0.803359	-0.419429	2.75734	Non-Threshold	Threshold
FYCO1	9.66154	0.938696	4.64928	Threshold	Threshold
ST7L	0.00863658	0.0128589	0.542852	Non-Threshold	Non-Threshold
PTCH1	0.0560391	-0.0574239	3.0171	Non-Threshold	Threshold
EIF4BP3	7.87943	-0.910585	4.02295	Threshold	Threshold
WNT2B	1.96948	1.87957	-0.137009	Threshold	Non-Threshold
IFT172	0.675687	-0.263218	2.98381	Non-Threshold	Threshold
RITA1	0.143206	0.0361386	4.30296	Non-Threshold	Threshold
F8	1.84934	-0.689876	2.05781	Threshold	Threshold
F8A3	0.340573	0.0496437	5.37449	Non-Threshold	Threshold
LINC00880	5.6216	-4.44577	-4	Threshold	Non-Threshold
GCHFR	2.80439	-0.620204	3.91533	Threshold	Threshold
BTK	8.46597	0.554395	6.86556	Threshold	Threshold
ARMCX7P	0.538695	0.168579	2.89195	Non-Threshold	Threshold
GLA	3.07251	0.342126	4.79167	Threshold	Threshold
ARMCX1	0.672111	-0.696774	0.248158	Non-Threshold	Non-Threshold
ARMCX4	0.158323	-0.247917	-0.665924	Non-Threshold	Non-Threshold
ARMCX6	0.0502395	-0.0185882	4.24415	Non-Threshold	Threshold
SAFB	5.82391	0.367378	7.31936	Threshold	Threshold
SNRPEP4	6.92445	-2.27406	1.28602	Threshold	Threshold
SAFB2	3.82083	0.239859	6.85102	Threshold	Threshold
KDM4B	0.375594	-0.115432	7.18809	Non-Threshold	Threshold
KANSL2	2.62568	-0.306182	4.47696	Threshold	Threshold
CCNT1	0.348957	-0.121347	4.82794	Non-Threshold	Threshold
TROAP	0.828673	0.872796	0.356535	Non-Threshold	Non-Threshold
GTF2F2	7.16941	-1.14613	3.65899	Threshold	Threshold
FCRLA	0.814139	-0.274673	4.2392	Non-Threshold	Threshold
FCRLB	0.888691	0.630408	1.22148	Non-Threshold	Threshold
PMAIP1	3.12727	-1.24976	2.97496	Threshold	Threshold
WDTC1	4.96257	0.68262	7.75403	Threshold	Threshold
RPS26	5.59688	-1.04295	6.09006	Threshold	Threshold
KATNBL1	10.9957	-1.39273	4.82593	Threshold	Threshold
BMP8B	0.310587	0.168316	1.82564	Non-Threshold	Threshold
EFNB1	3.4451	0.456094	3.93643	Threshold	Threshold
TRAM2	5.20901	0.46102	4.67374	Threshold	Threshold
DSC2	0.0094957	-0.00859607	3.32034	Non-Threshold	Threshold
DDX3X	0.392914	-0.23917	7.92334	Non-Threshold	Threshold
CASK	0.0402207	-0.0200592	3.46002	Non-Threshold	Threshold
FAM136A	3.35922	-0.43942	4.42154	Threshold	Threshold
PCYOX1	1.3221	-0.347415	3.39884	Non-Threshold	Threshold
SNRPG	4.50724	-1.19435	4.0775	Threshold	Threshold
C12orf65	0.322461	-0.0926202	2.98682	Non-Threshold	Threshold
AKR1A1	3.93847	0.473748	6.01692	Threshold	Threshold
PRDX1	2.95311	0.274367	6.62284	Threshold	Threshold
NASP	0.680099	0.0941046	5.59322	Non-Threshold	Threshold
DNAJC27	0.0794759	-0.0706152	1.98997	Non-Threshold	Threshold
TP53I3	0.62783	0.21591	2.8371	Non-Threshold	Threshold
ERBIN	0.0283718	0.0192329	5.2008	Non-Threshold	Threshold
CD180	2.80249	0.662198	5.79195	Threshold	Threshold
RPS3AP6	16.857	-3.21561	8.37983	Threshold	Threshold
CFAP157	0.112122	0.180653	-4	Non-Threshold	Non-Threshold
STXBP1	1.35381	-0.778441	1.91007	Non-Threshold	Threshold
TTC16	0.771916	0.286042	3.21361	Non-Threshold	Threshold
FPGS	0.207725	0.0477681	5.08466	Non-Threshold	Threshold
ENG	1.97136	0.305391	5.2471	Threshold	Threshold
ARRB1	13.4572	0.825849	6.99883	Threshold	Threshold
SERPINH1	0.147689	0.0538529	3.10402	Non-Threshold	Threshold
KLHL35	0.184721	0.173395	0.423521	Non-Threshold	Non-Threshold
GDPD5	0.245121	0.0549918	5.50953	Non-Threshold	Threshold
HIST2H2BC	0.969749	-0.515934	0.771444	Non-Threshold	Non-Threshold
AXL	12.6198	4.47971	3.06986	Threshold	Threshold
AKIRIN1	3.92162	-0.58641	6.0065	Threshold	Threshold
GINS4	0.289387	-0.424379	-4	Non-Threshold	Non-Threshold
ANK1	3.36289	1.00989	5.62658	Threshold	Threshold
GPAT4	4.22185	0.265939	5.63088	Threshold	Threshold
NKX6-3	5.23882	-4.11991	-4	Threshold	Non-Threshold
RCN1	1.17679	0.192835	3.93248	Non-Threshold	Threshold
GPAT3	0.16567	-0.0966916	4.91945	Non-Threshold	Threshold
KLHL8	0.470366	-0.170963	3.81324	Non-Threshold	Threshold
AFF1	4.04383	1.03362	5.68165	Threshold	Threshold
LMBRD1	7.77469	-0.735671	6.0192	Threshold	Threshold
SDHAF4	0.741165	-0.915467	-0.414491	Non-Threshold	Non-Threshold
GNPNAT1	0.162881	0.129426	1.94014	Non-Threshold	Threshold
SIT1	0.17819	-0.0828344	4.9506	Non-Threshold	Threshold
TRBV15	0.141599	-0.0787347	1.19975	Non-Threshold	Threshold
TRBV14	0.54249	-0.415778	0.291163	Non-Threshold	Non-Threshold
TRBV12-5	0.0246808	-0.0287222	-1.09259	Non-Threshold	Non-Threshold
TRBV11-3	0.22864	-0.297804	-1.96116	Non-Threshold	Non-Threshold
TRBV21-1	0.129618	-0.197137	-2.14411	Non-Threshold	Non-Threshold
MEF2C-AS1	2.08274	-1.6274	-0.964284	Threshold	Non-Threshold
NUDT4	0.542457	-0.164185	4.7055	Non-Threshold	Threshold
RPL41P5	9.34104	-1.83721	6.18441	Threshold	Threshold
MEF2C	0.498846	0.156931	5.52028	Non-Threshold	Threshold
UBE2N	0.303454	-0.0605437	5.64998	Non-Threshold	Threshold
COPS4	6.06753	-0.57394	4.7998	Threshold	Threshold
SCD5	0.199498	-0.268673	0.246094	Non-Threshold	Non-Threshold
HCFC1R1	0.372889	0.100416	4.75729	Non-Threshold	Threshold
MFN2	0.875997	0.295421	6.53174	Non-Threshold	Threshold
TNFRSF8	9.67778	1.16841	5.13801	Threshold	Threshold
LRRC27	1.68097	0.760572	2.56465	Threshold	Threshold
POMZP3	0.0120907	-0.0154128	1.58126	Non-Threshold	Threshold
HSF1	3.56799	0.322063	6.9826	Threshold	Threshold
SCX	0.857803	0.557001	-0.998126	Non-Threshold	Non-Threshold
HGH1	0.908596	0.282734	4.40393	Non-Threshold	Threshold
MROH1	1.04446	0.163586	5.52812	Non-Threshold	Threshold
SHARPIN	0.0344562	0.0135913	7.2024	Non-Threshold	Threshold
WDR97	3.49499	-0.817488	1.82718	Threshold	Threshold
SPDYE16	0.342396	0.340093	-0.961162	Non-Threshold	Non-Threshold
PEG3	0.484582	-0.680876	-4	Non-Threshold	Non-Threshold
TRMT6	0.422001	-0.134101	3.67607	Non-Threshold	Threshold
MCM8	1.86827	-0.711588	1.69016	Threshold	Threshold
TMX4	4.29585	-0.714861	6.63481	Threshold	Threshold
CRLS1	5.23433	-0.824795	4.06765	Threshold	Threshold
MLKL	17.1391	0.812557	6.39058	Threshold	Threshold
FA2H	0.497285	0.702696	-4	Non-Threshold	Non-Threshold
RFWD3	1.81808	0.39371	4.06535	Threshold	Threshold
PMFBP1	2.62123	-2.59543	-4	Threshold	Non-Threshold
DHX38	2.71824	0.237447	5.86812	Threshold	Threshold
TXNL4B	0.312726	0.0723894	4.11687	Non-Threshold	Threshold
RHOXF1	2.79716	-2.47701	-4	Threshold	Non-Threshold
VPS8	0.148781	0.0316768	6.04913	Non-Threshold	Threshold
SENP2	1.51234	0.319508	4.32086	Threshold	Threshold
FAM131A	2.54533	0.373856	4.09877	Threshold	Threshold
CLCN2	0.942719	-0.901788	0.974315	Non-Threshold	Non-Threshold
POLR2H	7.66756	-0.575983	4.0159	Threshold	Threshold
IGF2BP2	2.39064	0.62275	5.08796	Threshold	Threshold
GART	15.8665	0.762798	5.06214	Threshold	Threshold
ITSN1	4.18243	1.44877	2.94573	Threshold	Threshold
LINC00649	0.77543	-0.390062	3.23425	Non-Threshold	Threshold
CRYZL1	0.437504	-0.099445	3.37945	Non-Threshold	Threshold
TNIK	6.57187	0.84102	4.2768	Threshold	Threshold
PLD1	1.04781	0.48461	2.34638	Non-Threshold	Threshold
EIF5A2	1.60909	-0.916561	1.23071	Threshold	Threshold
HEG1	5.36151	1.12318	4.1049	Threshold	Threshold
[truncated: 9,001 more rows]

## Sheet: Fig.3_Day28v8
Gene	neglog10pVal	Log2FC	Log2CPM	Group	Cutoff		359	(Threshold + -log10P>=1.3 + log2CPM >=1)
EID2	1.80636e-05	-0.0869561	3.18076	Non-Threshold	Threshold		73	UP
EID2B	0.607954	-0.592088	-0.1019	Non-Threshold	Non-Threshold		286	DOWN
RPS16	2.00298	0.835008	8.79099	Non-Threshold	Threshold		359	Total |>=1.5|
PAF1	6.36384e-05	0.158264	6.49573	Non-Threshold	Threshold
MED29	5.64583e-09	0.0197098	5.37209	Non-Threshold	Threshold
NGDN	0.000217292	0.0715805	3.61529	Non-Threshold	Threshold
RBM12B	0.0325529	-0.141699	3.09992	Non-Threshold	Threshold
PDP1	0.032721	-0.0513567	3.85315	Non-Threshold	Threshold
CARMIL3	0.763028	-0.68262	1.96276	Non-Threshold	Threshold
DHRS4-AS1	0.378201	-0.443082	1.56988	Non-Threshold	Threshold
ARFIP2	0.00310832	0.238423	4.9671	Non-Threshold	Threshold
MRPL17	0.00758306	-0.2304	3.7866	Non-Threshold	Threshold
RRP8	4.82398e-05	0.0642893	4.50907	Non-Threshold	Threshold
ILK	1.30288e-09	-0.0191594	7.77108	Non-Threshold	Threshold
IL2RA	0.0492566	-0.170585	3.18444	Non-Threshold	Threshold
FBXO18	0	5.32e-05	6.12585	Non-Threshold	Threshold
KLF3	0.00973742	-0.121517	6.49062	Non-Threshold	Threshold
BATF2	23.684	-3.48222	6.66571	Threshold	Threshold
ATG2A	0.0262292	0.340384	7.20535	Non-Threshold	Threshold
FAM114A1	0.629129	0.597707	0.844767	Non-Threshold	Non-Threshold
TRAV1-1	0.610617	0.646582	0.625377	Non-Threshold	Non-Threshold
Z99129.4	4.19586	3.13007	-4	Threshold	Non-Threshold
TTC37	0.0447842	-0.158881	4.65681	Non-Threshold	Threshold
GLRX	0.331728	-0.491535	5.05054	Non-Threshold	Threshold
RHOBTB3	0.00124357	-0.00210019	0.569783	Non-Threshold	Non-Threshold
ZNF394	4.05197e-07	0.0165809	5.38574	Non-Threshold	Threshold
ZNF789	0.249479	0.349117	2.10932	Non-Threshold	Threshold
TECPR1	0	0.015843	6.70498	Non-Threshold	Threshold
BTN2A1	0.661973	-0.602067	6.24296	Non-Threshold	Threshold
BAIAP2L1	0.147595	-0.275476	-1.13116	Non-Threshold	Non-Threshold
CAMTA1	0.00884314	-0.113771	3.11455	Non-Threshold	Threshold
TNFRSF9	2.41995	1.73943	1.35624	Threshold	Threshold
DNAJC11	0.0105798	0.0394259	5.29431	Non-Threshold	Threshold
H3F3BP1	4.27219e-05	0.172963	6.52186	Non-Threshold	Threshold
TDRD3	0.00182432	-0.134053	3.64873	Non-Threshold	Threshold
PLEKHA8	0.746844	-0.674799	1.99416	Non-Threshold	Threshold
RPL21P11	0.335388	0.44278	1.82181	Non-Threshold	Threshold
CREB5	0.0617548	0.11622	5.72698	Non-Threshold	Threshold
RNF123	0.0555023	-0.173359	6.36549	Non-Threshold	Threshold
APEH	0	0.0642762	6.65107	Non-Threshold	Threshold
IP6K1	1.5031e-06	-0.0684027	7.25103	Non-Threshold	Threshold
BSN	0.302881	-0.437711	-0.0793293	Non-Threshold	Non-Threshold
DAG1	0.094146	0.141097	3.86918	Non-Threshold	Threshold
SPDYE6	0.0212918	-0.108513	2.3463	Non-Threshold	Threshold
DNAJC17	0.00287907	0.0389445	3.93873	Non-Threshold	Threshold
CEP57	0.0081262	-0.033331	3.22529	Non-Threshold	Threshold
MTMR2	0.0016071	0.00719579	3.079	Non-Threshold	Threshold
SRD5A1	0.126413	-0.327393	3.43052	Non-Threshold	Threshold
NSUN2	0.000392825	-0.164953	5.54669	Non-Threshold	Threshold
C15orf62	0.375797	0.46378	2.43641	Non-Threshold	Threshold
ICE1	0.0575388	-0.245443	4.76249	Non-Threshold	Threshold
MED10	2.28873e-07	0.0128928	3.72403	Non-Threshold	Threshold
RMDN3	0.0711968	-0.417394	4.35423	Non-Threshold	Threshold
MZF1	0.41264	0.548763	5.58788	Non-Threshold	Threshold
NMD3	0.065505	0.124938	1.85781	Non-Threshold	Threshold
ZNF784	0.0123772	0.222847	3.89456	Non-Threshold	Threshold
ZNF524	0.00107146	0.0935245	5.8711	Non-Threshold	Threshold
ZNF787	1.43317e-08	0.00653155	6.5923	Non-Threshold	Threshold
KIF19	0.962187	1.25664	0.331717	Non-Threshold	Non-Threshold
RPL38	0.395935	0.524063	8.53767	Non-Threshold	Threshold
TTYH2	0.575018	-0.576759	5.61182	Non-Threshold	Threshold
MGC16275	1.15407	-0.874383	1.96286	Non-Threshold	Threshold
GPRC5C	0.196355	-0.257666	0.389116	Non-Threshold	Non-Threshold
CD300A	0.517167	-0.565664	8.60612	Non-Threshold	Threshold
NATD1	0.223625	-0.343204	5.92321	Non-Threshold	Threshold
MAP2K3	0.0315254	-0.250541	8.20394	Non-Threshold	Threshold
RPL21P120	0.714261	0.63022	1.18177	Non-Threshold	Threshold
YDJC	1.20727e-05	0.0801112	5.21	Non-Threshold	Threshold
HIC2	0.00762203	-0.171982	3.33306	Non-Threshold	Threshold
TMEM191C	0.029446	0.0639391	0.945729	Non-Threshold	Non-Threshold
HTR3A	2.81298	2.5826	-4	Threshold	Non-Threshold
PCDH12	0.612087	-0.589804	1.76295	Non-Threshold	Threshold
ASCL2	1.48775	-0.747203	5.45084	Non-Threshold	Threshold
C11orf21	0.0616128	-0.407924	5.78802	Non-Threshold	Threshold
TSPAN32	6.54443e-06	-0.103023	5.78386	Non-Threshold	Threshold
GTDC1	0.0159903	0.239472	3.94237	Non-Threshold	Threshold
CX3CR1	2.37082	-1.05016	8.45564	Threshold	Threshold
HNRNPA1P21	1.4442	1.18417	0.323604	Non-Threshold	Non-Threshold
GORASP1	6.8729	-0.968853	6.1716	Threshold	Threshold
WDR48	0.000118413	-0.0197999	5.12594	Non-Threshold	Threshold
SLC25A38	1.51222e-06	-0.0271062	5.86369	Non-Threshold	Threshold
PTP4A2P1	0.498219	-0.524665	0.541063	Non-Threshold	Non-Threshold
STAT5A	0.0982563	-0.317755	7.32688	Non-Threshold	Threshold
TMEM229B	3.08736	-0.965794	6.22393	Threshold	Threshold
PLEK2	0.158171	-0.228454	3.19183	Non-Threshold	Threshold
ARG2	0.212936	-0.293843	-0.216344	Non-Threshold	Non-Threshold
PIGH	8.29456e-05	-0.056535	3.45083	Non-Threshold	Threshold
DYTN	0.393694	0.575305	-2.36021	Non-Threshold	Non-Threshold
ADAM23	0.430675	0.586674	-0.38043	Non-Threshold	Non-Threshold
GPR27	0.120629	-0.220584	4.65826	Non-Threshold	Threshold
COX10-AS1	0.180753	-0.302892	-1.64969	Non-Threshold	Non-Threshold
COX10	0.000220075	-0.0656759	3.83827	Non-Threshold	Threshold
FKBP3	0.000738015	0.0507418	3.37563	Non-Threshold	Threshold
TRIP4	0.0247629	-0.347383	4.81915	Non-Threshold	Threshold
OAZ2	0.0028904	-0.0789783	7.51913	Non-Threshold	Threshold
C6orf203	0.302433	0.415556	2.12847	Non-Threshold	Threshold
PDSS2	0.0936643	-0.1915	2.39575	Non-Threshold	Threshold
PRDM1	0.282113	-0.42788	5.37496	Non-Threshold	Threshold
CD24	0.0129473	-0.043677	4.01469	Non-Threshold	Threshold
BEND3	0.337046	-0.408569	0.633744	Non-Threshold	Non-Threshold
DHX40	0.020839	0.157182	4.20384	Non-Threshold	Threshold
CTDSPL2	0.00306404	0.0435111	3.42576	Non-Threshold	Threshold
CASC4	0.0757289	-0.188686	4.80909	Non-Threshold	Threshold
SPIN4	0.500586	-0.622913	-1.8922	Non-Threshold	Non-Threshold
ZXDA	0.129635	-0.180005	0.809738	Non-Threshold	Non-Threshold
LINC01278	0.0119289	-0.0522383	2.07293	Non-Threshold	Threshold
FDPS	0.0029051	0.233558	6.15189	Non-Threshold	Threshold
RUSC1-AS1	0.109948	-0.157363	1.31243	Non-Threshold	Threshold
RUSC1	0.000234592	-0.102627	4.2587	Non-Threshold	Threshold
KMO	1.79847	-1.09041	3.5464	Non-Threshold	Threshold
CFL1P4	0.00231773	-0.234291	3.72535	Non-Threshold	Threshold
ZNF518A	0.151664	-0.279148	3.42847	Non-Threshold	Threshold
BLNK	0.000109319	-0.0303372	4.19572	Non-Threshold	Threshold
TM9SF3	0.0346318	0.195004	5.7169	Non-Threshold	Threshold
ADGRB2	0.116045	-0.181857	0.172468	Non-Threshold	Non-Threshold
SPOCD1	0.163125	-0.22427	3.22161	Non-Threshold	Threshold
EIF4A3	3.8053e-06	0.213309	6.43247	Non-Threshold	Threshold
KCTD1	0.376522	-0.434909	0.88082	Non-Threshold	Non-Threshold
SS18	0.523163	-0.553863	4.50193	Non-Threshold	Threshold
MAGED1	0.0357033	0.363578	5.36898	Non-Threshold	Threshold
GSPT2	0.0109397	0.217114	2.96364	Non-Threshold	Threshold
MIXL1	0.108542	-0.228507	-4	Non-Threshold	Non-Threshold
FAM156B	0.0276041	-0.286856	3.75356	Non-Threshold	Threshold
GPR173	0.435752	0.776856	-4	Non-Threshold	Non-Threshold
DPH5	0.223523	0.402694	2.69531	Non-Threshold	Threshold
S1PR1	0.0252036	-0.0954373	5.65501	Non-Threshold	Threshold
CLIC1P1	0.00352101	-0.118552	5.0904	Non-Threshold	Threshold
POP5	0.000386985	-0.0639298	3.25616	Non-Threshold	Threshold
RNF10	0.0786908	-0.259274	8.83896	Non-Threshold	Threshold
SPPL3	1.68488e-05	-0.216622	5.7529	Non-Threshold	Threshold
SLC38A9	0.321169	-0.432347	3.01648	Non-Threshold	Threshold
TLR10	0.096886	0.253262	3.48889	Non-Threshold	Threshold
USP9Y	0.090725	0.13587	2.94352	Non-Threshold	Threshold
CD248	1.74908	0.903878	4.13524	Non-Threshold	Threshold
B4GAT1	0.737509	0.674759	1.91175	Non-Threshold	Threshold
CTSF	2.31593	0.929307	4.04691	Threshold	Threshold
CCS	0.0133048	0.244745	5.2499	Non-Threshold	Threshold
MRPL11	0.0741616	0.287662	4.41311	Non-Threshold	Threshold
DDX3Y	0.0595561	-0.0988364	4.05433	Non-Threshold	Threshold
MTCO2P12	0.284582	0.479201	7.0802	Non-Threshold	Threshold
MTND1P23	0.130677	0.236574	8.3089	Non-Threshold	Threshold
MTND2P28	0.00577196	0.256428	10.1717	Non-Threshold	Threshold
MTCO1P12	0.206989	0.381518	10.9438	Non-Threshold	Threshold
DHX15	0.000314615	-0.143322	5.73522	Non-Threshold	Threshold
FKBP2	0.141564	0.411629	5.48049	Non-Threshold	Threshold
SEPSECS	0.0862109	-0.213152	2.24709	Non-Threshold	Threshold
CCDC149	0.0258604	-0.150913	3.98033	Non-Threshold	Threshold
TRPT1	0.0355028	0.263244	3.61955	Non-Threshold	Threshold
VEGFB	0.721144	0.60424	5.98603	Non-Threshold	Threshold
STIP1	9.34168e-07	-0.132357	7.02002	Non-Threshold	Threshold
FERMT3	6.33076e-06	-0.166418	9.17001	Non-Threshold	Threshold
AF201337.1	0.0202812	-0.166298	2.61097	Non-Threshold	Threshold
NCOA2	0.412086	-0.463035	5.73594	Non-Threshold	Threshold
TRAM1	0.0180606	-0.255749	6.45664	Non-Threshold	Threshold
HSF2	0.0754936	0.255418	2.63136	Non-Threshold	Threshold
SERINC1	0.12507	-0.296457	5.91505	Non-Threshold	Threshold
TCF3	5.1803e-06	-0.0388425	6.28777	Non-Threshold	Threshold
ANXA2P1	0.757536	-0.636955	2.79174	Non-Threshold	Threshold
ARFIP1	0.416692	-0.480051	4.05755	Non-Threshold	Threshold
FAM192BP	0.00912427	0.146854	2.50192	Non-Threshold	Threshold
TRIM2	0.241637	0.386096	-0.0657664	Non-Threshold	Non-Threshold
FHDC1	0.435211	-0.501909	1.08874	Non-Threshold	Threshold
SCYL2	0.0396131	0.106302	3.95611	Non-Threshold	Threshold
UTP20	0.00461419	0.113975	3.31669	Non-Threshold	Threshold
ST13P18	0.0248118	0.14529	1.25681	Non-Threshold	Threshold
ZGRF1	1.38991	-1.06221	0.0388383	Non-Threshold	Non-Threshold
CDKN1C	8.67366	-2.12651	5.92365	Threshold	Threshold
PIH1D1	0.000304697	0.141013	5.97434	Non-Threshold	Threshold
CD37	5.02308e-06	-0.128149	10.2782	Non-Threshold	Threshold
TEAD2	0.315379	0.403449	-0.438737	Non-Threshold	Non-Threshold
ARHGEF10L	0.809795	-0.617949	5.6307	Non-Threshold	Threshold
RCC2	1.26642e-05	-0.207714	6.90401	Non-Threshold	Threshold
PADI4	0.108125	0.323304	7.756	Non-Threshold	Threshold
MTCO2P11	0.466777	0.756832	-4	Non-Threshold	Non-Threshold
JAK2	1.46702	-0.878086	4.9069	Non-Threshold	Threshold
PDCD1LG2	1.11731	-1.4467	-4	Non-Threshold	Non-Threshold
LARS	0	0.0128958	5.97609	Non-Threshold	Threshold
SLC16A6	0.0105075	-0.130529	3.78304	Non-Threshold	Threshold
WIPI1	0.000101627	0.123804	4.76133	Non-Threshold	Threshold
SORBS1	0.329739	-0.56798	-4	Non-Threshold	Non-Threshold
EXOSC6	0.0132289	0.289907	3.45583	Non-Threshold	Threshold
AARS	3.47436e-09	-0.00870893	6.08718	Non-Threshold	Threshold
IL34	0.287747	0.575671	-4	Non-Threshold	Non-Threshold
DPYSL2	0.762721	-0.644385	6.05658	Non-Threshold	Threshold
ENC1	0.0220815	0.103269	3.46505	Non-Threshold	Threshold
HEXB	0	-0.13084	6.64127	Non-Threshold	Threshold
GFM2	0.0245059	0.202016	3.19572	Non-Threshold	Threshold
FAM169A	0.643715	0.914335	-4	Non-Threshold	Non-Threshold
NSG1	0.315753	0.447212	3.97196	Non-Threshold	Threshold
STX18-AS1	0.840743	-1.23367	-4	Non-Threshold	Non-Threshold
EVC	0.219726	0.371688	-4	Non-Threshold	Non-Threshold
CRMP1	6.95468	-4.25025	-4	Threshold	Non-Threshold
WFS1	0.131832	0.220577	1.69276	Non-Threshold	Threshold
IFI35	32.2154	-2.64249	8.64124	Threshold	Threshold
RPL27	0.917162	0.714566	7.59249	Non-Threshold	Threshold
ARL4D	1.28661	1.02676	0.859982	Non-Threshold	Non-Threshold
CNOT11	2.78817e-07	-0.0627995	5.52565	Non-Threshold	Threshold
CISD2	0.59387	-0.580453	2.8245	Non-Threshold	Threshold
UBE2D3	0.0249615	-0.202247	8.12842	Non-Threshold	Threshold
RPL12P17	0.645187	0.600042	3.14177	Non-Threshold	Threshold
EIF4HP2	0.849988	0.716666	-0.339361	Non-Threshold	Non-Threshold
OSBP2	0.941442	-0.804201	5.79399	Non-Threshold	Threshold
MORC2-AS1	0.247904	0.445551	2.95063	Non-Threshold	Threshold
MORC2	9.23624e-06	0.0974275	5.91748	Non-Threshold	Threshold
UBA6-AS1	0.424464	0.657958	-4	Non-Threshold	Non-Threshold
UBA6	0.0736133	-0.282033	3.81538	Non-Threshold	Threshold
CENPC	0.161918	-0.24018	3.27219	Non-Threshold	Threshold
STAP1	0.532462	-0.545073	2.97468	Non-Threshold	Threshold
BRI3	0.0818056	-0.419304	7.97932	Non-Threshold	Threshold
METTL8	0.0917612	0.272849	2.41905	Non-Threshold	Threshold
ITIH1	3.73873	-2.70733	-1.21234	Threshold	Non-Threshold
GORASP2	4.34294e-10	-0.0271007	6.56383	Non-Threshold	Threshold
CERK	4.34294e-10	2.14e-05	6.00077	Non-Threshold	Threshold
RPS3AP26	2.25993	1.15862	4.77958	Threshold	Threshold
RPS6P25	1.50072	0.933207	0.123903	Non-Threshold	Non-Threshold
CELSR1	0.226154	0.309435	1.98412	Non-Threshold	Threshold
TTC38	0.616192	-0.587931	6.1973	Non-Threshold	Threshold
GTSE1	0.313504	-0.440917	-0.460243	Non-Threshold	Non-Threshold
TRMU	0.00491584	0.215758	4.46422	Non-Threshold	Threshold
CKS1BP3	0.9734	-0.773088	-0.100446	Non-Threshold	Non-Threshold
NCAPH2	0.00650557	0.269029	5.6751	Non-Threshold	Threshold
LMF2	4.34295e-08	-0.0612101	7.30203	Non-Threshold	Threshold
U62317.5	2.52706	-1.61968	0.131243	Threshold	Non-Threshold
U62317.2	8.15677	-2.26298	3.12398	Threshold	Threshold
SLC7A11	0.00385517	-0.0133374	-4	Non-Threshold	Non-Threshold
NFATC1	8.76459e-06	-0.0754569	6.02432	Non-Threshold	Threshold
MYBL2	0.0776033	0.172761	4.37102	Non-Threshold	Threshold
RNF40	0.000668798	-0.249426	7.86682	Non-Threshold	Threshold
ZHX3	0.0196124	0.0712659	3.03431	Non-Threshold	Threshold
BCKDK	2.06512e-05	0.10054	6.5686	Non-Threshold	Threshold
TOX2	1.54149	0.898556	2.19781	Non-Threshold	Threshold
PSPC1P1	0.477607	-0.788335	-4	Non-Threshold	Non-Threshold
RPL7AP31	1.58441	0.755026	3.97593	Non-Threshold	Threshold
AP5M1	0.017374	-0.172797	4.12275	Non-Threshold	Threshold
EXOC5	0.0426731	-0.174886	3.68343	Non-Threshold	Threshold
NAA30	0.0112994	-0.0590614	3.05202	Non-Threshold	Threshold
KTN1	0.00207723	0.00791925	4.10341	Non-Threshold	Threshold
PCED1A	0.10425	0.406522	5.42166	Non-Threshold	Threshold
DPH7	0.000243943	0.120783	4.33485	Non-Threshold	Threshold
TRAF2	2.77905e-05	0.0425773	5.0781	Non-Threshold	Threshold
NOXA1	0.23431	0.390165	3.57961	Non-Threshold	Threshold
MRPL41	0.064626	0.313735	5.82796	Non-Threshold	Threshold
ZFAND5	0.764193	-0.622378	6.88439	Non-Threshold	Threshold
TMEM2	0.00256992	-0.121442	5.90471	Non-Threshold	Threshold
ANXA1	0.047097	0.247304	7.25099	Non-Threshold	Threshold
ZNF578	0.0295746	-0.0568749	-4	Non-Threshold	Non-Threshold
ZNF569	0.103583	0.183487	-0.892199	Non-Threshold	Non-Threshold
ZNF527	0.333386	-0.437641	0.0820027	Non-Threshold	Non-Threshold
ZNF383	0.0855634	-0.172346	1.11621	Non-Threshold	Threshold
SECISBP2L	0.190653	-0.277304	4.18191	Non-Threshold	Threshold
TFB1M	0.0205836	-0.0950488	2.74239	Non-Threshold	Threshold
SH2D1B	0.355672	-0.473113	3.77947	Non-Threshold	Threshold
NUDCD3	5.34182e-08	-0.0120712	6.30929	Non-Threshold	Threshold
C12orf71	3.17905	2.44251	-4	Threshold	Non-Threshold
INTS13	0.0327607	0.0711385	3.39688	Non-Threshold	Threshold
SPRY3	0.811515	-0.788255	0.225799	Non-Threshold	Non-Threshold
NFIX	0.517634	-0.536843	6.18039	Non-Threshold	Threshold
TRMT1	0.0166383	0.277006	5.96956	Non-Threshold	Threshold
SLC28A3	0.452638	-0.797355	-4	Non-Threshold	Non-Threshold
LYL1	0.00622278	-0.0410685	8.8509	Non-Threshold	Threshold
DIAPH2	0.0696223	-0.367157	4.03921	Non-Threshold	Threshold
MRC1	1.59708	1.36822	0.234239	Non-Threshold	Non-Threshold
PSMG4	0.0146925	-0.108329	3.12608	Non-Threshold	Threshold
BPHL	0.514723	0.59852	1.68595	Non-Threshold	Threshold
TUBB2BP1	0.907366	-1.35187	-4	Non-Threshold	Non-Threshold
SETDB2	0.175642	-0.343561	3.66819	Non-Threshold	Threshold
CAB39L	0.000679842	-0.00453107	2.28388	Non-Threshold	Threshold
RAD17P2	6.42481	-4.2457	-4	Threshold	Non-Threshold
ZNF227	0.0531491	0.235954	3.56996	Non-Threshold	Threshold
ZNF235	0.101303	0.213669	1.56126	Non-Threshold	Threshold
ZNF225	0.514238	0.531232	1.38234	Non-Threshold	Threshold
ZNF180	0.0605095	0.104058	2.05208	Non-Threshold	Threshold
ZNF683	0.900793	0.733568	3.89189	Non-Threshold	Threshold
CRYBG2	0.110628	-0.183058	-0.256692	Non-Threshold	Non-Threshold
DHDDS	0.0115457	-0.243298	4.46434	Non-Threshold	Threshold
HMGN2	1.62186e-05	-0.205994	7.1034	Non-Threshold	Threshold
METTL7B	1.27927	-1.58	-4	Non-Threshold	Non-Threshold
ITGA7	3.55336	-2.72321	-0.643673	Threshold	Non-Threshold
GTSF1	0.0616009	0.132458	1.93505	Non-Threshold	Threshold
NCKAP1L	0.00784473	-0.387855	8.2793	Non-Threshold	Threshold
CDHR1	0.78627	0.767467	0.871565	Non-Threshold	Non-Threshold
GHITM	9.2722e-07	0.133886	7.23001	Non-Threshold	Threshold
TNPO1P1	1.14293	1.14207	-1.26566	Non-Threshold	Non-Threshold
MAT2B	0.0451857	-0.370495	6.70681	Non-Threshold	Threshold
CCNG1	0.00746076	-0.0918799	4.42889	Non-Threshold	Threshold
PTTG1	0.00436048	-0.008368	2.52436	Non-Threshold	Threshold
ZFP69	0.0961102	-0.275578	1.39904	Non-Threshold	Threshold
SMAP2	0.000163382	0.133948	10.4341	Non-Threshold	Threshold
ZFP69B	0.755103	-1.01587	-4	Non-Threshold	Non-Threshold
BMT2	0.0539352	-0.0849849	2.69367	Non-Threshold	Threshold
TMEM168	0.00133913	0.107602	3.33917	Non-Threshold	Threshold
EXO5	0.226804	-0.361067	2.59068	Non-Threshold	Threshold
RBM10	6.51442e-09	0.030328	7.10358	Non-Threshold	Threshold
NDUFB11	0.0582111	0.320908	6.53769	Non-Threshold	Threshold
CDK16	6.81842e-08	-0.097697	5.38884	Non-Threshold	Threshold
ARAF	4.34294e-09	0.00534683	7.85536	Non-Threshold	Threshold
USP11	6.16698e-08	-0.00361305	5.96206	Non-Threshold	Threshold
EXOC6B	0.0330881	0.206239	2.65364	Non-Threshold	Threshold
SPR	1.05015	0.990441	0.275906	Non-Threshold	Non-Threshold
PTDSS2	0.482758	0.549349	3.5357	Non-Threshold	Threshold
HRAS	0.00820516	0.0738225	2.58616	Non-Threshold	Threshold
RNH1	0.0011006	-0.196843	7.30639	Non-Threshold	Threshold
SIRT3	0.130556	0.454013	4.25616	Non-Threshold	Threshold
FAM103A2P	0.0020465	0.0576012	1.78353	Non-Threshold	Threshold
ASAP1-IT2	0.892507	0.99737	-0.461059	Non-Threshold	Non-Threshold
TMEM71	0.00705932	0.202912	5.98636	Non-Threshold	Threshold
PHF20L1	0.01017	-0.0429247	4.83356	Non-Threshold	Threshold
TG	0.353287	-0.406225	-0.22166	Non-Threshold	Non-Threshold
SLC20A2	0.00130668	-0.0894374	3.72619	Non-Threshold	Threshold
C11orf74	0	0	-4	Non-Threshold	Non-Threshold
PRR5L	0.0823409	-0.302455	4.51393	Non-Threshold	Threshold
COMMD9	0.00132664	-0.11243	5.92215	Non-Threshold	Threshold
WDR53	0.0992052	-0.281763	2.45747	Non-Threshold	Threshold
FBXO45	0.0636101	0.136508	2.26648	Non-Threshold	Threshold
RNF168	0.000691305	-0.129534	4.12608	Non-Threshold	Threshold
STX17	0.661915	-0.61669	2.01935	Non-Threshold	Threshold
ERP44	1.44749	-0.655569	7.11982	Non-Threshold	Threshold
VCPIP1	0.153949	-0.312007	5.15699	Non-Threshold	Threshold
MYBL1	0.203205	-0.352268	3.65489	Non-Threshold	Threshold
SCNN1A	0.697787	-0.893238	-0.0700004	Non-Threshold	Non-Threshold
LTBR	0.000182605	-0.196971	6.90342	Non-Threshold	Threshold
TNFRSF1A	0.000824611	-0.193502	9.02967	Non-Threshold	Threshold
CBR1	5.15614	-1.13941	6.01525	Threshold	Threshold
PLEKHA3	0.10391	-0.292462	3.17257	Non-Threshold	Threshold
TSHZ1	0.00960049	-0.0823385	4.27043	Non-Threshold	Threshold
SLC46A3	6.79112e-06	0.0615393	4.09385	Non-Threshold	Threshold
RAB28	0.177255	-0.314046	2.49709	Non-Threshold	Threshold
PDE2A	0.204871	-0.309545	-0.256692	Non-Threshold	Non-Threshold
PYGB	0.00519498	-0.165843	5.90873	Non-Threshold	Threshold
RSBN1	0.0377377	-0.148173	4.6412	Non-Threshold	Threshold
PJVK	0.424257	0.597386	-3.92432	Non-Threshold	Non-Threshold
LINC00476	0.285522	0.439061	1.70825	Non-Threshold	Threshold
TMEM163	0.253144	0.471329	-4	Non-Threshold	Non-Threshold
TTC30B	0.0398016	-0.0819429	1.26596	Non-Threshold	Threshold
JAG1	0.651799	-0.655511	1.38332	Non-Threshold	Threshold
BTBD3	0.418693	-0.46493	0.827001	Non-Threshold	Non-Threshold
KRCC1	0.000443343	0.00363461	3.33216	Non-Threshold	Threshold
THNSL2	0.0350785	0.053597	1.633	Non-Threshold	Threshold
RPIA	0.0435662	-0.26564	4.83004	Non-Threshold	Threshold
EIF2AK3	0.0375977	-0.128917	3.69605	Non-Threshold	Threshold
F8A1	0.0363316	0.265004	6.50358	Non-Threshold	Threshold
ABAT	0.000603008	-0.0525387	4.19497	Non-Threshold	Threshold
NUBP1	1.6629e-05	0.026742	5.42379	Non-Threshold	Threshold
TVP23A	1.92351	1.58618	0.393744	Non-Threshold	Non-Threshold
ATF7IP2	0.0581731	0.296596	3.38108	Non-Threshold	Threshold
SATB1-AS1	0.623706	-0.606553	0.546281	Non-Threshold	Non-Threshold
ZBTB4	0.015421	-0.266192	6.75584	Non-Threshold	Threshold
FAM30A	0.53015	0.551715	2.21393	Non-Threshold	Threshold
IGHV6-1	0.443957	-0.509626	0.786662	Non-Threshold	Non-Threshold
ATG13	5.80456e-05	-0.0534077	6.66772	Non-Threshold	Threshold
ATF1	0.0146855	0.0923606	3.19781	Non-Threshold	Threshold
RNF2	0.234856	-0.388714	3.87902	Non-Threshold	Threshold
TRMT1L	0.385215	-0.503297	4.40419	Non-Threshold	Threshold
SWT1	0.346514	-0.466415	2.32827	Non-Threshold	Threshold
IL10RB-AS1	0.415758	-0.482848	4.86539	Non-Threshold	Threshold
MYO1D	0.0804741	0.268561	3.14113	Non-Threshold	Threshold
IFNGR2	3.69844e-05	-0.0481981	7.02529	Non-Threshold	Threshold
TMEM50B	0.044827	0.281866	3.50308	Non-Threshold	Threshold
FRY	0.10769	-0.259276	5.44822	Non-Threshold	Threshold
GPR132	0.0463571	-0.224043	5.48115	Non-Threshold	Threshold
BRF1	0.00028303	0.238613	5.4484	Non-Threshold	Threshold
SLC25A38P1	0.360774	-0.444925	-1.37922	Non-Threshold	Non-Threshold
SUCO	0.414911	-0.461573	2.80909	Non-Threshold	Threshold
PIGC	0.00069247	-0.0245314	4.9798	Non-Threshold	Threshold
KCTD18	0.00767889	-0.0861772	3.54673	Non-Threshold	Threshold
SGO2	0.386396	-0.498995	0.0649321	Non-Threshold	Non-Threshold
TYW5	0.259629	-0.325133	0.541063	Non-Threshold	Non-Threshold
SPATS2L	28.1772	-4.04399	6.81747	Threshold	Threshold
ANKRD26	0.686808	-0.728445	0.35304	Non-Threshold	Non-Threshold
CPNE7	0.882285	0.929007	-0.617662	Non-Threshold	Non-Threshold
CHMP1A	2.1175e-05	-0.18926	7.38203	Non-Threshold	Threshold
MPP7	0.00366232	0.103006	3.92129	Non-Threshold	Threshold
RAB18	0.0268124	-0.233897	4.48358	Non-Threshold	Threshold
SCN9A	0.0286446	-0.0528125	-1.56463	Non-Threshold	Non-Threshold
GLRX3P2	0.725045	-0.711147	-0.94567	Non-Threshold	Non-Threshold
SLC39A6	0.0634003	0.103862	4.03078	Non-Threshold	Threshold
RPRD1A	0.000133017	0.0937399	4.0376	Non-Threshold	Threshold
SLAIN1	0.0579208	0.123568	2.95487	Non-Threshold	Threshold
FTO	0.0199585	-0.16873	3.42115	Non-Threshold	Threshold
RPGRIP1L	0.344794	-0.430929	0.163873	Non-Threshold	Non-Threshold
TUBB4B	8.58305e-06	0.115024	7.34947	Non-Threshold	Threshold
HERPUD1	0	0.0562925	6.97413	Non-Threshold	Threshold
NUP93	3.36917e-05	-0.221974	5.40685	Non-Threshold	Threshold
HYI	0.487952	0.536064	2.3767	Non-Threshold	Threshold
TJP3	0.625444	0.596444	2.70422	Non-Threshold	Threshold
FIZ1	0.000744079	0.0984771	4.26482	Non-Threshold	Threshold
PHKA2	7.64582e-06	0.115368	5.84024	Non-Threshold	Threshold
NEXN-AS1	0.625102	-0.958026	-4	Non-Threshold	Non-Threshold
MAP3K15	1.50935	1.43559	-2.28151	Non-Threshold	Non-Threshold
PDHA1	6.07713e-06	0.0659645	4.83506	Non-Threshold	Threshold
DUX4L50	2.05501	-0.910364	4.88569	Non-Threshold	Threshold
RHAG	1.67401	-2.07044	-4	Non-Threshold	Non-Threshold
FFAR2	11.0585	-1.76263	9.07192	Threshold	Threshold
MCRIP2	0.386297	0.510304	4.43148	Non-Threshold	Threshold
DMKN	0.109434	-0.227339	-4	Non-Threshold	Non-Threshold
FARP2	0.592681	-0.580508	3.09847	Non-Threshold	Threshold
RAB12	0.75383	-0.656812	3.45552	Non-Threshold	Threshold
IDH3A	0.310588	-0.431357	4.55787	Non-Threshold	Threshold
MYL12BP1	0.00363951	0.0728734	2.39484	Non-Threshold	Threshold
TBC1D2B	6.67603e-06	-0.0438628	6.65772	Non-Threshold	Threshold
CIB2	0.0363702	-0.0595672	1.82569	Non-Threshold	Threshold
DISP2	0.880125	0.939327	-0.52869	Non-Threshold	Non-Threshold
ZNF681	0.24643	0.353623	0.809712	Non-Threshold	Non-Threshold
DCUN1D5	0.012915	-0.129344	2.22148	Non-Threshold	Threshold
PROSER3	0.0422936	-0.233729	3.03184	Non-Threshold	Threshold
PDGFD	0.43849	-0.483077	1.35856	Non-Threshold	Threshold
MMP8	0.745974	-1.04477	0.353636	Non-Threshold	Non-Threshold
PRUNE2	0.14059	-0.204596	0.693553	Non-Threshold	Non-Threshold
GNAQ	0.0039144	0.295347	6.47918	Non-Threshold	Threshold
NCAM1	0.00184032	-0.0124753	2.84484	Non-Threshold	Threshold
FCGR1B	3.51373	-1.06038	4.72534	Threshold	Threshold
ADAMTS6	0.470192	-0.736725	-4	Non-Threshold	Non-Threshold
PHKB	0.00512086	-0.236341	5.50432	Non-Threshold	Threshold
WDR3	0.0667225	-0.228294	3.87902	Non-Threshold	Threshold
TMEM132D	0.590563	-0.822438	-0.672033	Non-Threshold	Non-Threshold
ABT1	6.75246e-06	0.144489	5.73375	Non-Threshold	Threshold
REG4	0.774991	0.981673	0.11455	Non-Threshold	Non-Threshold
NLRP9P1	0.366572	-0.495824	0.000494667	Non-Threshold	Non-Threshold
ZNRF3	2.05216	-2.12616	-4	Non-Threshold	Non-Threshold
TNFAIP3	0.437796	-0.515758	5.8557	Non-Threshold	Threshold
HEBP2	0.00152336	0.0620343	5.49065	Non-Threshold	Threshold
NHSL1	1.13848	-0.879342	1.91727	Non-Threshold	Threshold
NENF	0.0782597	0.326687	4.03835	Non-Threshold	Threshold
RPL23AP18	0.217112	0.299061	-1.68686	Non-Threshold	Non-Threshold
TMEM206	0.0890885	0.154749	3.05859	Non-Threshold	Threshold
CLSTN1	3.77836e-07	0.0240127	6.97667	Non-Threshold	Threshold
PIK3CD	0.0122839	-0.115546	9.18538	Non-Threshold	Threshold
PIK3CD-AS1	1.2295	-0.869199	2.10859	Non-Threshold	Threshold
ZNF880	1.5185	1.18088	1.35828	Non-Threshold	Threshold
CRNKL1	3.47001e-07	-0.0719883	5.37395	Non-Threshold	Threshold
RPL12P12	0.490371	0.54893	4.96367	Non-Threshold	Threshold
RPL41	0.646861	0.607711	5.61837	Non-Threshold	Threshold
LYPD3	2.25457	1.24067	1.65442	Threshold	Threshold
TAF1A	0.400101	-0.658574	-4	Non-Threshold	Non-Threshold
PSMD13	0.00771148	0.274389	6.59053	Non-Threshold	Threshold
ZNF154	0.637209	0.600117	1.68595	Non-Threshold	Threshold
RPL5P4	2.08795	0.856415	4.5472	Non-Threshold	Threshold
PSMB2	0.000156819	-0.200806	6.52244	Non-Threshold	Threshold
C1orf216	0.23887	-0.464935	3.51283	Non-Threshold	Threshold
CLSPN	0.8548	-0.870372	-0.405983	Non-Threshold	Non-Threshold
RMND5B	3.04441e-07	-0.00807775	4.87195	Non-Threshold	Threshold
RGS14	4.15186e-07	0.109017	8.43777	Non-Threshold	Threshold
NHP2	0.0156587	0.241359	5.70321	Non-Threshold	Threshold
N4BP3	0.731874	0.651011	2.2785	Non-Threshold	Threshold
FAM153C	0.0859577	-0.190939	-4	Non-Threshold	Non-Threshold
GS1-124K5.4	0.0374345	0.0819601	-4	Non-Threshold	Non-Threshold
FTH1P10	0.0192547	0.0978305	6.75038	Non-Threshold	Threshold
RHOG	0.0818253	-0.175679	9.55418	Non-Threshold	Threshold
PGAP2	0.0018502	0.206223	3.6093	Non-Threshold	Threshold
NLGN2	0.201501	0.348048	2.58347	Non-Threshold	Threshold
RASGRP3	1.7304	-0.928084	3.50145	Non-Threshold	Threshold
BIRC6	0.0043657	-0.141636	5.80994	Non-Threshold	Threshold
ZNF518B	0.00768772	0.0593775	3.72215	Non-Threshold	Threshold
INPPL1	0	-0.0361252	7.24986	Non-Threshold	Threshold
CLPB	0.18487	-0.373335	3.57509	Non-Threshold	Threshold
LRTOMT	0.129424	-0.214706	1.40393	Non-Threshold	Threshold
GNAQP1	0.121612	0.199988	-1.20262	Non-Threshold	Non-Threshold
RHOQP2	0.212506	0.354262	1.62155	Non-Threshold	Threshold
CRTAP	3.63505e-07	0.21918	6.81967	Non-Threshold	Threshold
NR1H3	0.475626	-0.509656	2.81026	Non-Threshold	Threshold
CELF1	0.0267027	-0.187825	6.30328	Non-Threshold	Threshold
GSKIP	0.0858519	-0.182037	2.77156	Non-Threshold	Threshold
ATG2B	6.8905e-05	0.00638068	4.53498	Non-Threshold	Threshold
TCL1A	0.575103	0.57153	5.63759	Non-Threshold	Threshold
ZCCHC3	0.00141889	-0.167005	4.29823	Non-Threshold	Threshold
C20orf96	0.0910055	-0.282093	2.17257	Non-Threshold	Threshold
D2HGDH	0.0709884	0.268614	4.46505	Non-Threshold	Threshold
RPL7AP11	1.47738	0.738777	5.21734	Non-Threshold	Threshold
HCLS1	0.00357499	0.304952	9.98423	Non-Threshold	Threshold
FBXO40	0.29587	0.524358	-4	Non-Threshold	Non-Threshold
GOLGB1	1.6907e-05	0.0312059	5.67816	Non-Threshold	Threshold
ILDR1	0.288893	-0.527641	-4	Non-Threshold	Non-Threshold
SLC15A2	0.423324	-0.479978	1.94047	Non-Threshold	Threshold
IQCB1	0.0327449	-0.235154	3.72462	Non-Threshold	Threshold
ZEB2	0.7217	-0.621407	6.52548	Non-Threshold	Threshold
AKAP10	0.056421	-0.284284	4.91625	Non-Threshold	Threshold
USP32P3	0.957751	-1.07912	0.126082	Non-Threshold	Non-Threshold
SPECC1	0.00389588	-0.229272	4.62722	Non-Threshold	Threshold
MYH11	0.289251	0.404071	1.31931	Non-Threshold	Threshold
FOPNL	0.0936105	-0.254034	1.9568	Non-Threshold	Threshold
RNF144A	0.00279395	-0.0790646	4.3428	Non-Threshold	Threshold
RSAD2	14.3002	-4.73312	9.45227	Threshold	Threshold
TRIM47	0.799617	0.652986	3.1501	Non-Threshold	Threshold
TRIM65	0.00849398	0.1681	4.35912	Non-Threshold	Threshold
TAGAP	0.158693	-0.293908	8.20188	Non-Threshold	Threshold
LINC01569	0.101467	-0.157545	0.391263	Non-Threshold	Non-Threshold
CAMKMT	0.442005	0.517726	2.31974	Non-Threshold	Threshold
WNT7A	1.4818	1.02453	1.53553	Non-Threshold	Threshold
COL6A2	0.0515491	0.247343	5.71446	Non-Threshold	Threshold
CHCHD4	0.106632	-0.357639	2.93338	Non-Threshold	Threshold
ZNF710-AS1	0.711941	0.661551	0.0718154	Non-Threshold	Non-Threshold
ZNF710	0.0116993	-0.129004	6.49576	Non-Threshold	Threshold
SLC27A1	0.0387345	0.247279	5.16822	Non-Threshold	Threshold
CCDC194	9.41005	-3.63823	0.746761	Threshold	Non-Threshold
PLVAP	0.0169221	0.0387892	4.42945	Non-Threshold	Threshold
BST2	14.3536	-1.6895	8.14704	Threshold	Threshold
SLC26A8	2.28202	-1.24073	2.68329	Threshold	Threshold
MAPK13	0.00680413	0.216543	5.24899	Non-Threshold	Threshold
ARHGEF11	1.99987	-0.85074	7.20956	Non-Threshold	Threshold
PEAR1	0.616859	-0.686085	1.67646	Non-Threshold	Threshold
METTL22	0.00594244	-0.20331	3.30138	Non-Threshold	Threshold
MS4A1	0.207709	0.285091	5.29645	Non-Threshold	Threshold
ITGB3BP	0.169646	-0.233695	0.3038	Non-Threshold	Non-Threshold
PRPF19	2.58102e-06	0.093261	6.59556	Non-Threshold	Threshold
CIRBP-AS1	0.178222	0.266416	0.772289	Non-Threshold	Non-Threshold
SNRPE	0.126759	0.237159	2.19836	Non-Threshold	Threshold
ATP2B4	0.0652843	0.1169	6.25356	Non-Threshold	Threshold
LAX1	0.00907569	0.118351	2.64848	Non-Threshold	Threshold
RWDD4P2	0.0034078	0.0125997	1.1451	Non-Threshold	Threshold
MIR4435-2HG	0.0722639	-0.341952	4.85375	Non-Threshold	Threshold
RGPD6	0.0116356	0.0304783	2.00831	Non-Threshold	Threshold
RPL5P9	2.01252	0.87376	2.13524	Non-Threshold	Threshold
BCL2L11	0.0416499	-0.16112	5.55351	Non-Threshold	Threshold
SLC35E3	0.0703278	0.201308	3.42632	Non-Threshold	Threshold
AGAP4	0.00291776	0.139305	3.46632	Non-Threshold	Threshold
PARGP1	0.235813	-0.347658	-0.639234	Non-Threshold	Non-Threshold
DDX54	0	-0.0617589	6.27062	Non-Threshold	Threshold
WASHC2C	0.0779627	-0.397588	6.63607	Non-Threshold	Threshold
SDSL	2.82718	-1.71311	1.78949	Threshold	Threshold
C10orf128	0.205087	-0.397252	4.37267	Non-Threshold	Threshold
LRRC45	2.1845e-07	0.0955013	4.56126	Non-Threshold	Threshold
LINC00662	0.17572	-0.233708	0.214342	Non-Threshold	Non-Threshold
SH3BGRL	4.76968e-05	-0.0643213	7.23277	Non-Threshold	Threshold
ZDBF2	0.691755	0.896417	-4	Non-Threshold	Non-Threshold
OCLN	1.12518	-1.18623	-1.37427	Non-Threshold	Non-Threshold
MRVI1-AS1	0.0410515	0.0973609	-4	Non-Threshold	Non-Threshold
RNF141	0.0501999	0.383007	4.99311	Non-Threshold	Threshold
AMPD3	0.0176267	-0.161355	5.0546	Non-Threshold	Threshold
PTER	0.0512144	-0.209779	2.71642	Non-Threshold	Threshold
MINDY3	0.0800648	-0.169637	2.31466	Non-Threshold	Threshold
FAM171A1	0.0397732	-0.108725	2.07922	Non-Threshold	Threshold
RPP38	0.030921	0.314788	3.90279	Non-Threshold	Threshold
NMT2	0.0227057	0.284953	4.00319	Non-Threshold	Threshold
PHLPP1	0.0119131	-0.212982	3.92211	Non-Threshold	Threshold
ZCCHC2	12.9626	-2.05359	7.29867	Threshold	Threshold
BEST1	0.277708	-0.446961	4.9645	Non-Threshold	Threshold
CPSF7	0.0294228	0.150029	7.26716	Non-Threshold	Threshold
FTH1	0.000469242	0.143569	11.3841	Non-Threshold	Threshold
ZNF85	0.0904578	-0.165015	-4	Non-Threshold	Non-Threshold
KIFC1	0.734133	-0.900319	-0.935068	Non-Threshold	Non-Threshold
ZBTB22	0.0136291	0.144962	2.09744	Non-Threshold	Threshold
TNFRSF14-AS1	0.00155339	-0.0170051	2.4131	Non-Threshold	Threshold
C1orf174	0.000260509	-0.120173	3.92223	Non-Threshold	Threshold
AJAP1	0.413555	-0.508759	-0.12036	Non-Threshold	Non-Threshold
ATG101	0.0184254	0.271161	5.03852	Non-Threshold	Threshold
GRASP	0.0644626	0.268151	3.17087	Non-Threshold	Threshold
NR4A1	3.0894	-1.34834	4.49709	Threshold	Threshold
KNSTRN	0.0174414	0.0649405	2.69429	Non-Threshold	Threshold
PGAP1	2.01868	-1.61658	0.505753	Non-Threshold	Non-Threshold
FUNDC2P2	0.0955776	0.145713	-0.651582	Non-Threshold	Non-Threshold
PCGF1	3.36821e-05	-0.0131448	4.01503	Non-Threshold	Threshold
KLC3	0.275262	0.354978	4.2207	Non-Threshold	Threshold
LINC01184	0.602871	0.582922	1.92499	Non-Threshold	Threshold
PRRC1	0.050511	0.124255	4.11454	Non-Threshold	Threshold
RHOBTB2	0.153914	-0.429795	4.43411	Non-Threshold	Threshold
EGR3	0.295951	-0.503548	-4	Non-Threshold	Non-Threshold
IGFBP4	0.00228775	-0.0140331	2.79374	Non-Threshold	Threshold
MTX3	0.0542757	0.135669	2.4238	Non-Threshold	Threshold
THBS4	0.262917	-0.324881	0.0171431	Non-Threshold	Non-Threshold
PAPD4	0.0191143	-0.094967	4.90525	Non-Threshold	Threshold
SERINC5	0.0516671	-0.27134	4.81779	Non-Threshold	Threshold
WIPF2	0.0167434	-0.0594423	5.16118	Non-Threshold	Threshold
MB21D2	0.335267	-0.404978	1.13514	Non-Threshold	Threshold
IGHV5-51	0.0172316	-0.0441406	2.56908	Non-Threshold	Threshold
NDUFV2P1	1.18057	0.806525	0.809712	Non-Threshold	Non-Threshold
ZNF845	0.0237199	-0.0424316	1.65341	Non-Threshold	Threshold
ZNF137P	0.433936	-0.596442	0.348418	Non-Threshold	Non-Threshold
ZNF83	0.0640061	0.222497	3.79889	Non-Threshold	Threshold
ZNF677	0.972529	0.933543	0.157368	Non-Threshold	Non-Threshold
RNF44	0.0203804	0.118906	7.16912	Non-Threshold	Threshold
FAF2	0.00474987	-0.131384	5.18108	Non-Threshold	Threshold
TSPAN17	0.000428483	-0.136202	4.77915	Non-Threshold	Threshold
HIGD2A	0.00328173	0.227413	7.38463	Non-Threshold	Threshold
GPRIN1	0.340507	-0.406307	1.23313	Non-Threshold	Threshold
CDHR2	0.241517	0.309382	0.187606	Non-Threshold	Non-Threshold
LRRC37A3	1.14072	-0.78365	1.66135	Non-Threshold	Threshold
ZNF92	0.149455	-0.204208	1.73382	Non-Threshold	Threshold
INTS4P2	0.0443593	0.101141	-4	Non-Threshold	Non-Threshold
PHF12	0.000763014	0.0686965	6.98749	Non-Threshold	Threshold
PIK3CB	0.00867234	0.146405	5.21267	Non-Threshold	Threshold
FAIM	0.225162	0.345472	-1.5607	Non-Threshold	Non-Threshold
ARMC8	0.578245	-0.577949	5.22425	Non-Threshold	Threshold
ZNF517	1.10583	0.722711	2.96833	Non-Threshold	Threshold
RECQL4	0.0896361	0.131669	1.75526	Non-Threshold	Threshold
GPT	3.2614	-2.17399	-0.258738	Threshold	Non-Threshold
TP53TG1	0.132737	0.28058	1.9043	Non-Threshold	Threshold
LHPP	0.00106968	0.0188604	5.75423	Non-Threshold	Threshold
KIAA1324L	1.8695	1.60989	0.234239	Non-Threshold	Non-Threshold
CD36	0.0973737	-0.399517	6.54327	Non-Threshold	Threshold
ABRAXAS2	0.00747742	-0.0703562	4.17534	Non-Threshold	Threshold
RMDN1	0.0173154	0.0766529	3.55951	Non-Threshold	Threshold
WWP1	0.0241968	0.134735	4.33135	Non-Threshold	Threshold
OSGIN2	0.0189745	0.130318	3.93873	Non-Threshold	Threshold
AF117829.1	0.154994	0.238503	-0.704142	Non-Threshold	Non-Threshold
CA2	0.670154	-0.619227	3.52676	Non-Threshold	Threshold
CCSER1	1.33379	-1.61461	-4	Non-Threshold	Non-Threshold
TIGD2	0.57307	0.566285	1.13471	Non-Threshold	Threshold
TMSB4XP8	1.08574e-06	-0.0135363	8.55621	Non-Threshold	Threshold
SMARCAD1	0.0157878	0.0530342	3.16835	Non-Threshold	Threshold
RNF115	4.30659e-05	-0.044658	4.61	Non-Threshold	Threshold
VEGFC	3.82971	-3.11359	-4	Threshold	Non-Threshold
SNW1	0.00470451	-0.272729	6.10859	Non-Threshold	Threshold
ADCK1	0.118334	-0.309553	3.57377	Non-Threshold	Threshold
ECT2	0.181179	-0.316798	-1.29836	Non-Threshold	Non-Threshold
NFAM1	0.0213305	-0.155501	9.38651	Non-Threshold	Threshold
RPL5P34	2.33873	0.904516	4.69685	Threshold	Threshold
NIPBL	0.00330165	-0.151799	6.27149	Non-Threshold	Threshold
KRT18P31	0.755989	1.00251	-4	Non-Threshold	Non-Threshold
HSPA13	0.0484798	-0.0858936	2.43039	Non-Threshold	Threshold
ABCC13	0.0840769	0.124564	2.79738	Non-Threshold	Threshold
RBM11	0.445482	0.717657	-4	Non-Threshold	Non-Threshold
SAMSN1	0.0937803	-0.292743	4.09027	Non-Threshold	Threshold
TRAV27	0.702896	0.641212	1.60038	Non-Threshold	Threshold
TRAV29DV5	0.150104	0.311227	2.63289	Non-Threshold	Threshold
TRDV1	0.00419578	0.00666386	0.323604	Non-Threshold	Non-Threshold
TRAV25	1.18287	0.882213	1.27135	Non-Threshold	Threshold
TRAV24	0.445923	0.49223	1.18177	Non-Threshold	Threshold
TRAV30	0.097721	-0.141041	0.252054	Non-Threshold	Non-Threshold
ZMYND15	0.0212172	-0.0870281	2.76133	Non-Threshold	Threshold
CHDH	0.97186	1.31504	-4	Non-Threshold	Non-Threshold
CXCL16	7.04301e-06	-0.0037532	6.34262	Non-Threshold	Threshold
ARRB2	0.000131377	-0.130649	9.52203	Non-Threshold	Threshold
PQBP1	0.000363553	0.161308	5.92673	Non-Threshold	Threshold
C5orf42	0.41014	-0.5721	0.725009	Non-Threshold	Non-Threshold
WASF3	0.568579	0.607202	-0.0374527	Non-Threshold	Non-Threshold
MYOM1	0.440682	0.482485	1.82986	Non-Threshold	Threshold
MYL12B	0.000411823	0.106674	7.92038	Non-Threshold	Threshold
AP005329.1	1.45659	-1.34276	-1.45894	Non-Threshold	Non-Threshold
TGIF1	0.000354176	0.0253889	4.2499	Non-Threshold	Threshold
FCRL1	0.160333	0.220409	2.82712	Non-Threshold	Threshold
MTHFD1	7.33958e-07	-0.0615523	5.20748	Non-Threshold	Threshold
SGPP1	0.284497	-0.351023	3.16622	Non-Threshold	Threshold
IGIP	0.205242	0.274053	1.69616	Non-Threshold	Threshold
IBTK	0.0126718	-0.0352985	3.8994	Non-Threshold	Threshold
UBE3D	0.117838	-0.165191	0.121946	Non-Threshold	Non-Threshold
TPBG	0.84397	1.10114	-4	Non-Threshold	Non-Threshold
CCR3	0.00350804	-0.0409844	5.56131	Non-Threshold	Threshold
FLT1P1	0.547387	-0.574107	1.90233	Non-Threshold	Threshold
CCR1	6.88941	-1.72746	8.42768	Threshold	Threshold
TMIE	0.400439	0.634051	-4	Non-Threshold	Non-Threshold
RSL24D1	0.0116577	-0.0190639	2.59125	Non-Threshold	Threshold
EEF1A1P22	1.57241	1.06069	-1.27183	Non-Threshold	Non-Threshold
ATP1A1-AS1	0.119212	-0.191112	-0.257798	Non-Threshold	Non-Threshold
ATP1A1	0	0.0302127	8.26441	Non-Threshold	Threshold
TDRD7	16.8069	-1.89114	5.98401	Threshold	Threshold
AGPAT4	7.41912e-06	0.00123657	3.14736	Non-Threshold	Threshold
AGPAT4-IT1	0.0471252	-0.0832027	0.827561	Non-Threshold	Non-Threshold
VAMP7	0.04673	-0.289887	3.54773	Non-Threshold	Threshold
TMLHE	0.0759927	-0.300479	3.44665	Non-Threshold	Threshold
ZNF823	0.21044	-0.279953	-0.0961294	Non-Threshold	Non-Threshold
HNRNPA1P10	9.25771e-05	0.315706	6.2632	Non-Threshold	Threshold
ZNF440	0.191067	-0.269141	1.80415	Non-Threshold	Threshold
ZNF491	1.19249	1.46645	-4	Non-Threshold	Non-Threshold
ZNF441	0.897433	1.03675	-0.0871562	Non-Threshold	Non-Threshold
DLK2	0.0133343	-0.0236624	-0.429525	Non-Threshold	Non-Threshold
TJAP1	0.00350665	-0.0456893	5.52729	Non-Threshold	Threshold
ABCC10	0.000211195	-0.249888	4.661	Non-Threshold	Threshold
DNPH1	0.0371165	0.185177	3.94323	Non-Threshold	Threshold
CUL9	0.0041799	0.291161	5.64519	Non-Threshold	Threshold
DPP9-AS1	2.28392	1.90355	-0.606256	Threshold	Non-Threshold
UHRF1	0.0109564	-0.181585	2.62573	Non-Threshold	Threshold
CBWD1	1.29681	-0.780602	3.21625	Non-Threshold	Threshold
PTPRS	0.329999	0.390931	2.43849	Non-Threshold	Threshold
TMEM106C	0.344225	0.50335	3.53414	Non-Threshold	Threshold
ASB8	2.30734e-05	-0.158118	5.27079	Non-Threshold	Threshold
TSC22D1	0.107251	-0.308224	4.75931	Non-Threshold	Threshold
SMARCE1P5	0.201259	-0.280926	0.727465	Non-Threshold	Non-Threshold
KIF20B	0.53288	0.731887	-4	Non-Threshold	Non-Threshold
TSC22D1-AS1	1.00113	-0.948625	-0.643673	Non-Threshold	Non-Threshold
POU2F1	0.000519083	0.0436575	5.10872	Non-Threshold	Threshold
CD247	3.04006e-09	0.021412	7.2599	Non-Threshold	Threshold
CREG1	1.1842	-0.724727	6.79465	Non-Threshold	Threshold
RCSD1	0.000969149	-0.18283	7.84157	Non-Threshold	Threshold
SHMT2	0.00763532	0.337748	6.40702	Non-Threshold	Threshold
TP53BP2	0.132373	-0.30778	5.00937	Non-Threshold	Threshold
FBXO28	0.00743138	-0.0735134	3.8948	Non-Threshold	Threshold
DCTN2	3.95208e-08	-0.077422	6.02666	Non-Threshold	Threshold
HNRNPA1P54	0.0166845	0.139409	0.635065	Non-Threshold	Non-Threshold
STAMBPL1	0.206299	-0.302478	2.55138	Non-Threshold	Threshold
LIPN	0.344092	-0.402693	1.91874	Non-Threshold	Threshold
ANKRD22	6.5986	-2.53413	3.1785	Threshold	Threshold
ZNF790-AS1	7.25649	5.18295	-4	Threshold	Non-Threshold
TMEM132C	1.45572	1.67222	-4	Non-Threshold	Non-Threshold
BRI3BP	0.103797	0.377314	4.21521	Non-Threshold	Threshold
SLC5A9	2.04958	-1.05717	1.58766	Non-Threshold	Threshold
SPATA6	0.360659	0.444636	2.18191	Non-Threshold	Threshold
SREK1IP1	0.083713	0.350397	3.37228	Non-Threshold	Threshold
CWC27	0.0243065	-0.101254	3.05876	Non-Threshold	Threshold
ISCA1P1	0.677308	-0.638722	0.961715	Non-Threshold	Non-Threshold
DIMT1	0.00754536	0.164047	5.12165	Non-Threshold	Threshold
GPER1	0.143393	0.198571	1.47754	Non-Threshold	Threshold
GPR146	0.00702368	-0.0111128	5.86151	Non-Threshold	Threshold
C7orf50	0.0016558	-0.0298517	6.05162	Non-Threshold	Threshold
ZFAND2A	0.0488691	-0.271739	3.27314	Non-Threshold	Threshold
CTTNBP2NL	0.318715	-0.423314	1.08987	Non-Threshold	Threshold
ZBP1	28.1186	-2.75966	8.25194	Threshold	Threshold
HNRNPA1P52	0.737404	-1.12547	-4	Non-Threshold	Non-Threshold
AP006621.3	2.10752	1.06374	1.54975	Non-Threshold	Threshold
GATD1	0.103303	0.366114	4.7019	Non-Threshold	Threshold
CEND1	2.00792	1.73625	-2.28151	Non-Threshold	Non-Threshold
LYN	0.668497	-0.606093	9.64747	Non-Threshold	Threshold
DCAF12	0.251326	-0.33996	8.59232	Non-Threshold	Threshold
CHCHD7	0.0142885	0.165613	3.72506	Non-Threshold	Threshold
UBAP1	0.0222245	-0.375563	7.4118	Non-Threshold	Threshold
SLC27A4	0.000849301	0.195569	4.90127	Non-Threshold	Threshold
COQ4	0.317503	0.522983	5.39895	Non-Threshold	Threshold
DNM1	0.478935	0.515574	1.1969	Non-Threshold	Threshold
CIZ1	5.31444e-05	0.188917	7.02432	Non-Threshold	Threshold
SWI5	0.0175687	0.0763027	2.827	Non-Threshold	Threshold
MELK	3.98498	3.11032	-4	Threshold	Non-Threshold
RNF38	0.0384087	-0.132214	5.68171	Non-Threshold	Threshold
GLIPR2	7.95895e-06	-0.0254534	8.51648	Non-Threshold	Threshold
CLTA	2.6028e-05	-0.0777403	6.85731	Non-Threshold	Threshold
GNE	0.0843908	0.147383	3.15493	Non-Threshold	Threshold
NUAK2	0.0122634	-0.169929	6.41653	Non-Threshold	Threshold
YPEL2	0.363932	0.424764	3.72415	Non-Threshold	Threshold
TRBV7-6	1.65429	1.04911	1.25681	Non-Threshold	Threshold
PXDNL	1.49026	1.53008	-4	Non-Threshold	Non-Threshold
TRBV13	0.0639119	-0.0926087	-1.19585	Non-Threshold	Non-Threshold
TRBV10-3	0.468339	0.518256	2.07298	Non-Threshold	Threshold
RPL5P17	0.394947	0.436943	-1.52869	Non-Threshold	Non-Threshold
POC1B-AS1	0.466084	-0.519724	-1.44884	Non-Threshold	Non-Threshold
VCAN	0.0130552	-0.0934624	7.90163	Non-Threshold	Threshold
MTO1	1.12414e-05	-0.0424133	4.2271	Non-Threshold	Threshold
EEF1A1	1.96722	0.78811	11.4665	Non-Threshold	Threshold
SLC17A5	0.00290026	0.0141735	2.99857	Non-Threshold	Threshold
AGFG2	0.000813907	0.244763	5.08973	Non-Threshold	Threshold
NYAP1	0.440738	0.690801	-4	Non-Threshold	Non-Threshold
PLEKHB1	0.0811559	0.251123	4.83656	Non-Threshold	Threshold
COMMD10	0.0876174	0.192313	2.3463	Non-Threshold	Threshold
CASP9	0.00158161	-0.0415505	4.08721	Non-Threshold	Threshold
DNAJC16	0.00704899	0.0314884	3.07899	Non-Threshold	Threshold
FSD1L	0.248308	-0.326434	0.126082	Non-Threshold	Non-Threshold
FAM53C	0.0197405	0.116008	6.94525	Non-Threshold	Threshold
FAM13B	0.00729947	0.0485077	4.83188	Non-Threshold	Threshold
HBEGF	2.15122	-1.81138	-0.0259212	Non-Threshold	Non-Threshold
PSMD7	7.94759e-08	0.0734724	6.05319	Non-Threshold	Threshold
AF106564.1	0.0518472	0.0977792	-1.62838	Non-Threshold	Non-Threshold
CPPED1	0.0630778	0.255886	8.22256	Non-Threshold	Threshold
GPD1L	0.0034984	0.0886856	3.56723	Non-Threshold	Threshold
UBE2O	0.702572	-0.631057	6.1667	Non-Threshold	Threshold
SPHK1	0.0960446	-0.357007	3.63868	Non-Threshold	Threshold
ERCC4	0.121536	0.189438	2.09931	Non-Threshold	Threshold
ZDHHC11B	1.47553	1.25149	-0.0871477	Non-Threshold	Non-Threshold
CEP72	0.206545	0.318141	-0.526275	Non-Threshold	Non-Threshold
TPPP	0.448882	0.510411	1.97466	Non-Threshold	Threshold
ABCC5	0.685044	0.609993	4.97378	Non-Threshold	Threshold
EIF2B5	1.25945e-08	0.013847	5.7158	Non-Threshold	Threshold
RPL10P15	1.7594	0.967882	0.578387	Non-Threshold	Non-Threshold
OSBPL11	0.044028	-0.163637	5.3756	Non-Threshold	Threshold
SLC41A3	0.369949	0.524261	4.76916	Non-Threshold	Threshold
ZXDC	0.000508831	0.187472	5.62937	Non-Threshold	Threshold
APBA2	0.0326458	0.308621	4.70013	Non-Threshold	Threshold
IGKV6-21	0.649827	0.625278	1.15239	Non-Threshold	Threshold
IGKV2-26	0.191752	0.308289	-1.47716	Non-Threshold	Non-Threshold
IGKV2-29	0.348854	-0.44361	0.883192	Non-Threshold	Non-Threshold
MED1	0.00016711	-0.0614696	4.28563	Non-Threshold	Threshold
FBXL20	0.0229261	0.288799	4.88423	Non-Threshold	Threshold
RPL19	1.70614	0.769664	10.4646	Non-Threshold	Threshold
PLXDC1	0.851581	0.638927	3.19186	Non-Threshold	Threshold
PRDM5	0.0997081	0.176942	-0.564498	Non-Threshold	Non-Threshold
SEC24D	0.898724	-0.689858	5.46925	Non-Threshold	Threshold
GSTZ1	0.00688777	0.087369	2.97455	Non-Threshold	Threshold
POMT2	0.0734689	0.176268	2.81328	Non-Threshold	Threshold
NOXRED1	0.504769	-0.685893	-2.92818	Non-Threshold	Non-Threshold
43531	0.000580734	0.0192855	6.1408	Non-Threshold	Threshold
TEKT4P2	0.111399	0.249539	3.24309	Non-Threshold	Threshold
MIR3648-2	0.635578	0.622257	-0.477161	Non-Threshold	Non-Threshold
SUSD6	0.0378063	-0.0920086	7.01724	Non-Threshold	Threshold
SRSF5	6.67733e-06	0.024864	6.69782	Non-Threshold	Threshold
C2orf88	0.0510455	-0.103046	3.2516	Non-Threshold	Threshold
PMS1	0.038461	-0.0593567	1.31736	Non-Threshold	Threshold
OSGEPL1	0.226546	-0.290503	1.2415	Non-Threshold	Threshold
ORMDL1	0.00302663	-0.207292	4.84192	Non-Threshold	Threshold
ANKAR	0.170061	0.271597	-1.01449	Non-Threshold	Non-Threshold
ASNSD1	0.0122719	-0.145271	3.14619	Non-Threshold	Threshold
HNRNPCP2	1.12627e-05	0.12118	4.74146	Non-Threshold	Threshold
MTG2	9.04869e-05	0.161381	5.60621	Non-Threshold	Threshold
LSM14B	1.03362e-06	-0.0191938	5.62784	Non-Threshold	Threshold
SS18L1	0.11062	0.267396	2.36234	Non-Threshold	Threshold
PSMA7	3.42133e-05	0.115074	6.99954	Non-Threshold	Threshold
PA2G4P1	0.164501	0.24256	-0.759932	Non-Threshold	Non-Threshold
CUL4B	3.77032e-05	-0.00894654	5.96933	Non-Threshold	Threshold
LAMP2	0.0111176	-0.313496	7.69407	Non-Threshold	Threshold
MCTS1	0.00433896	-0.060297	3.61076	Non-Threshold	Threshold
MCTS1	0.247928	-0.329067	-0.610884	Non-Threshold	Non-Threshold
LUC7L	0.000448344	0.187823	5.02252	Non-Threshold	Threshold
ABHD12B	0.318286	-0.387869	1.44264	Non-Threshold	Threshold
BRD3	0.000788858	0.00335578	5.50527	Non-Threshold	Threshold
BRD3OS	0.431217	0.50012	3.72108	Non-Threshold	Threshold
VAV2	0.409168	-0.508058	4.49764	Non-Threshold	Threshold
SLC2A6	0.985825	-0.65698	5.83831	Non-Threshold	Threshold
ADAMTS13	0.669557	0.999919	-4	Non-Threshold	Non-Threshold
REXO4	7.94325e-07	0.0788688	5.19836	Non-Threshold	Threshold
LSM4	0.00632797	0.135589	5.89744	Non-Threshold	Threshold
U47924.2	1.35379	1.32502	-1.62325	Non-Threshold	Non-Threshold
MEF2A	0.868969	-0.711389	5.64091	Non-Threshold	Threshold
PGPEP1	0.722262	0.636061	5.60557	Non-Threshold	Threshold
GPATCH1	0.112661	0.263143	3.98245	Non-Threshold	Threshold
FAAP24	0.00883938	-0.0144295	1.34665	Non-Threshold	Threshold
ANKRD27	0.0306572	-0.27668	5.15668	Non-Threshold	Threshold
CERS4	0.870103	0.634802	5.2677	Non-Threshold	Threshold
CTXN1	0.898318	1.14612	-4	Non-Threshold	Non-Threshold
PEX11G	0.198616	0.35543	-2.26566	Non-Threshold	Non-Threshold
ESPNL	1.29579	1.57153	-4	Non-Threshold	Non-Threshold
MCM3	1.44566e-05	0.115542	5.63391	Non-Threshold	Threshold
SNAP23	0.0706051	-0.317204	5.4677	Non-Threshold	Threshold
LRRC57	0.00798629	-0.0423589	2.93274	Non-Threshold	Threshold
HAUS2	0.254669	-0.356218	0.447954	Non-Threshold	Non-Threshold
NPEPPS	0.000290064	0.0314125	6.39295	Non-Threshold	Threshold
OSBPL7	0.0080831	0.185759	4.97703	Non-Threshold	Threshold
MNDA	0.0675905	-0.406345	11.0019	Non-Threshold	Threshold
KATNBL1P6	0.835518	0.694147	1.1451	Non-Threshold	Threshold
SASH1	0.304168	-0.374639	2.3924	Non-Threshold	Threshold
PRSS23	0.00280888	-0.0217899	3.35654	Non-Threshold	Threshold
ZMYM3	2.48358e-05	-0.00514445	5.08098	Non-Threshold	Threshold
NONO	0	0.00453022	7.17539	Non-Threshold	Threshold
CXorf65	0.346044	0.454762	3.0605	Non-Threshold	Threshold
FOXO4	0.285105	-0.441574	6.04153	Non-Threshold	Threshold
NFIL3	1.58671	-0.829754	6.48289	Non-Threshold	Threshold
MAF1	0.00121017	0.133541	7.95194	Non-Threshold	Threshold
BCL2L13	1.72348	-0.780356	5.24893	Non-Threshold	Threshold
IFNLR1	0.0223119	-0.0350884	1.49403	Non-Threshold	Threshold
SRSF10	0.00518047	0.12607	4.00853	Non-Threshold	Threshold
OSBPL8	0.14621	0.280641	5.39861	Non-Threshold	Threshold
STPG1	0.0207968	-0.0368679	1.50267	Non-Threshold	Threshold
AP3M1	0.000307647	0.00805908	5.85488	Non-Threshold	Threshold
RBM22	5.21153e-09	-0.169645	6.44445	Non-Threshold	Threshold
GPX3	2.03236	0.929857	2.67259	Non-Threshold	Threshold
ZNF300	0.0688205	0.115107	-0.227745	Non-Threshold	Non-Threshold
SYNPO	2.97062	1.21491	3.33377	Threshold	Threshold
SMIM3	0.00115259	-0.135635	3.9415	Non-Threshold	Threshold
SYPL1	3.98848e-05	0.0934005	4.96901	Non-Threshold	Threshold
CDHR3	0.280705	-0.378987	-1.49437	Non-Threshold	Non-Threshold
ATXN7L1	0.00274577	-0.135471	4.08067	Non-Threshold	Threshold
C5orf66	0.113901	0.173011	-0.090937	Non-Threshold	Non-Threshold
RASSF3	0.00527071	-0.087083	7.31309	Non-Threshold	Threshold
SFXN2	0.0401556	0.108033	2.07568	Non-Threshold	Threshold
GTF2IRD2P1	0.181173	0.260325	0.397309	Non-Threshold	Non-Threshold
FKBP6	0.104744	0.223332	0.418926	Non-Threshold	Non-Threshold
PEF1	0.0334301	-0.285607	6.39505	Non-Threshold	Threshold
TRMT112P6	0.084435	0.213811	-4	Non-Threshold	Non-Threshold
KIF3C	0.0366216	-0.204571	3.77143	Non-Threshold	Threshold
DNMT3A	4.74513e-06	0.0118956	5.36721	Non-Threshold	Threshold
ASXL2	0.0068139	-0.0804325	5.00431	Non-Threshold	Threshold
RPL7P22	0.462076	-0.509641	-1.11278	Non-Threshold	Non-Threshold
ZNF366	0.0844722	-0.156903	0.308318	Non-Threshold	Non-Threshold
MRPS27	0.00921422	0.276195	5.15548	Non-Threshold	Threshold
UNC93B2	1.12746	-1.26143	-0.643673	Non-Threshold	Non-Threshold
ZNF12	0.0179499	0.150185	2.99388	Non-Threshold	Threshold
ZNF316	0.00874698	0.371874	6.75885	Non-Threshold	Threshold
UNC93B1	11.5302	-1.19363	9.0959	Threshold	Threshold
PTBP3	0.0666175	-0.241019	6.38396	Non-Threshold	Threshold
INIP	0.000993297	0.0452742	3.53434	Non-Threshold	Threshold
KMT5B	0.000340468	0.0432576	4.71544	Non-Threshold	Threshold
HSDL2	0.0564015	0.197573	4.44242	Non-Threshold	Threshold
UBXN10	0.147776	-0.216512	1.04528	Non-Threshold	Threshold
PDS5A	0.00357023	0.0749439	5.93909	Non-Threshold	Threshold
RHOH	0.00481887	0.18746	5.57992	Non-Threshold	Threshold
OCIAD2	0.528605	0.561826	3.69773	Non-Threshold	Threshold
OCIAD1	9.90192e-08	-0.0791378	5.74633	Non-Threshold	Threshold
SGCB	0.0292148	-0.0494682	0.0641301	Non-Threshold	Non-Threshold
DCUN1D4	0.00681175	-0.0308297	2.16847	Non-Threshold	Threshold
CYB561D1	0.00440521	0.0288268	4.4871	Non-Threshold	Threshold
B3GAT1	0.441755	-0.492457	3.59038	Non-Threshold	Threshold
GLB1L2	0.914704	1.03295	0.60473	Non-Threshold	Non-Threshold
GLB1L3	0.0838937	-0.161174	-4	Non-Threshold	Non-Threshold
VPS26B	5.26455e-06	0.126076	6.92793	Non-Threshold	Threshold
ZNF786	0.017713	-0.124262	3.13272	Non-Threshold	Threshold
TPK1	0.0732608	-0.239472	3.01526	Non-Threshold	Threshold
EZH2	0.288623	-0.376343	2.77268	Non-Threshold	Threshold
CUL1	3.75462	-0.837767	6.41826	Threshold	Threshold
ZMYND8	0.0204527	-0.27762	5.62999	Non-Threshold	Threshold
ELMO2	0.0707449	-0.402506	6.5817	Non-Threshold	Threshold
SCUBE3	2.11837	2.1081	-4	Non-Threshold	Non-Threshold
GRAPL	0.136181	0.228417	2.30138	Non-Threshold	Threshold
LIM2	1.13245	1.45048	-4	Non-Threshold	Non-Threshold
C19orf84	2.84299	-2.31586	-0.158056	Threshold	Non-Threshold
UBE2B	0.000111829	0.0459431	6.17568	Non-Threshold	Threshold
CAMLG	5.62591e-05	0.116207	4.32736	Non-Threshold	Threshold
CDKN2AIPNL	0.0283687	0.155803	1.45322	Non-Threshold	Threshold
RPS15AP1	0.0683598	0.0995074	-0.935153	Non-Threshold	Non-Threshold
RPL41P1	1.04041	0.780622	6.05184	Non-Threshold	Threshold
XRN2	1.55565e-06	0.0607703	7.20235	Non-Threshold	Threshold
MMP25-AS1	0.0139241	-0.162901	5.35079	Non-Threshold	Threshold
SLX4	0.000245864	-0.109496	4.42371	Non-Threshold	Threshold
VGLL4	0.189811	-0.286021	4.97556	Non-Threshold	Threshold
TSEN2	0.588231	0.575709	1.67674	Non-Threshold	Threshold
TMEM40	0.00920944	0.0433502	3.14135	Non-Threshold	Threshold
IGHV1-58	0.47632	-0.652452	-1.49437	Non-Threshold	Non-Threshold
IGHV4-59	0.360187	0.417748	2.01358	Non-Threshold	Threshold
IGHV3-53	0.0942316	-0.141317	0.225799	Non-Threshold	Non-Threshold
RAB40B	0.47553	0.505623	0.815638	Non-Threshold	Non-Threshold
PTPRC	0.00148943	-0.013337	10.032	Non-Threshold	Threshold
DDX59	0.0372945	-0.20169	3.87195	Non-Threshold	Threshold
GPR25	1.96399	-2.11237	-4	Non-Threshold	Non-Threshold
CAMSAP2	0.299968	0.404502	-0.277522	Non-Threshold	Non-Threshold
DHRS11	0.183815	0.315891	0.639787	Non-Threshold	Non-Threshold
PIGW	0.111624	-0.170895	-0.310643	Non-Threshold	Non-Threshold
MYO19	0.0816597	-0.332622	3.07306	Non-Threshold	Threshold
ZNHIT3	0.0348421	0.0969111	1.99902	Non-Threshold	Threshold
CCL4L2	0.911373	-0.893773	0.327967	Non-Threshold	Non-Threshold
VEPH1	0.0738331	0.135788	-1.66226	Non-Threshold	Non-Threshold
TOP2A	0.0530366	0.0826066	1.28028	Non-Threshold	Threshold
CORO2B	0.878315	0.800859	1.65549	Non-Threshold	Threshold
GLCE	0.81848	-0.657047	2.54956	Non-Threshold	Threshold
MAP2K5	7.77822e-07	0.106087	4.54473	Non-Threshold	Threshold
FEM1B	0.00207722	-0.0663891	4.68871	Non-Threshold	Threshold
PIAS1	0.00101799	-0.217398	6.90273	Non-Threshold	Threshold
HNRNPH3	0.00258063	-0.165657	5.73392	Non-Threshold	Threshold
RUFY2	0.111097	0.158886	1.21069	Non-Threshold	Threshold
DNA2	0.240693	0.439826	-4	Non-Threshold	Non-Threshold
SLC25A16	0.0824962	0.174161	2.29823	Non-Threshold	Threshold
FOXO3	0.00940394	-0.0801628	5.9428	Non-Threshold	Threshold
IL31RA	0.826852	1.09392	-4	Non-Threshold	Non-Threshold
MBD2	0.00022724	-0.288438	6.89645	Non-Threshold	Threshold
RPS26P47	0.364026	0.471818	6.22423	Non-Threshold	Threshold
TEX30	0.189569	0.309974	-4	Non-Threshold	Non-Threshold
CMTM3	0.000118295	-0.0125011	6.48817	Non-Threshold	Threshold
ASMTL	0.0146657	0.312489	5.23302	Non-Threshold	Threshold
P2RY8	0.00210721	-0.0480752	5.73972	Non-Threshold	Threshold
ASMTL-AS1	0.189723	-0.259519	0.599239	Non-Threshold	Non-Threshold
COA7	0.061893	0.0945611	0.793745	Non-Threshold	Non-Threshold
ZYG11B	0.0189752	0.124302	3.68683	Non-Threshold	Threshold
FAM159A	0.631208	0.593845	4.09418	Non-Threshold	Threshold
RTRAF	2.04118e-08	0.0114248	5.53733	Non-Threshold	Threshold
PTGDR	0.077141	0.212431	2.95185	Non-Threshold	Threshold
FLYWCH2	0.322965	0.50744	4.34721	Non-Threshold	Threshold
ZG16B	1.09436	-1.03128	1.22427	Non-Threshold	Threshold
PRSS30P	0.406923	-0.457885	1.84311	Non-Threshold	Threshold
PRSS21	0.220995	0.336267	-0.394196	Non-Threshold	Non-Threshold
PRSS41	0.265128	-0.418702	-1.66769	Non-Threshold	Non-Threshold
PRSS33	0.0479276	0.0781835	3.87081	Non-Threshold	Threshold
SPATA5L1	0.0563565	-0.228771	3.51283	Non-Threshold	Threshold
DST	0.270115	0.378593	0.856269	Non-Threshold	Non-Threshold
ATP5F1	0.00040235	0.182111	6.41567	Non-Threshold	Threshold
GATM	0.536931	-0.687003	0.805639	Non-Threshold	Non-Threshold
KCND3	0.922417	-1.19113	-4	Non-Threshold	Non-Threshold
SLC30A4	0.332809	-0.417669	0.494026	Non-Threshold	Non-Threshold
CENPP	0.473694	-0.52546	2.96122	Non-Threshold	Threshold
NOL8	1.27133e-05	-0.0518827	4.62155	Non-Threshold	Threshold
BICD2	0.00219039	-0.022763	5.97154	Non-Threshold	Threshold
IARS	3.99943e-05	0.022485	5.33542	Non-Threshold	Threshold
CBL	0.160395	-0.292391	6.36021	Non-Threshold	Threshold
CCDC153	0.227499	0.291596	0.567429	Non-Threshold	Non-Threshold
OAF	0.0321942	-0.342451	5.22054	Non-Threshold	Threshold
PDZD3	0.496656	0.782009	-4	Non-Threshold	Non-Threshold
NECTIN1	0.250782	0.467276	4.33551	Non-Threshold	Threshold
HLX	0.182447	-0.427221	6.39674	Non-Threshold	Threshold
EPB41L2	0.0181349	0.061002	3.48854	Non-Threshold	Threshold
L3MBTL3	0.320186	-0.450728	3.74308	Non-Threshold	Threshold
AKAP7	1.00755	-0.803042	2.47503	Non-Threshold	Threshold
TMEM200A	0.515821	0.708329	-0.672119	Non-Threshold	Non-Threshold
DPY19L1	0.0450232	0.0970473	3.07802	Non-Threshold	Threshold
H2AFJ	0.00532851	0.144668	5.58401	Non-Threshold	Threshold
HIST4H4	0.543619	0.674572	-1.34322	Non-Threshold	Non-Threshold
NFE2	0.0871365	-0.299038	8.95127	Non-Threshold	Threshold
COPZ1	0.0402831	0.289757	6.8904	Non-Threshold	Threshold
HNRNPA1	3.08349e-07	0.24031	7.18801	Non-Threshold	Threshold
BHLHB9	0.359764	-0.563747	-1.49437	Non-Threshold	Non-Threshold
ZNF26	0.0604392	0.137149	2.35828	Non-Threshold	Threshold
POLE	0.000799836	-0.238768	4.95845	Non-Threshold	Threshold
ZNF84	0.379478	0.438782	2.70269	Non-Threshold	Threshold
FAM167A	0.845021	0.761856	1.44536	Non-Threshold	Threshold
AF131216.4	2.92779	-2.11599	0.353636	Threshold	Non-Threshold
MTMR9	0.134698	-0.269613	2.86549	Non-Threshold	Threshold
UFD1	0.12813	0.43009	5.28487	Non-Threshold	Threshold
PDCD6IPP1	0.330092	-0.464392	1.95893	Non-Threshold	Threshold
SELENOW	0.0603386	0.348046	5.86861	Non-Threshold	Threshold
CABP5	0.375274	-0.473066	0.757293	Non-Threshold	Non-Threshold
PLA2G4C	0.730067	-0.81954	2.5957	Non-Threshold	Threshold
GRIN2D	0.834259	-0.688817	1.58684	Non-Threshold	Threshold
CCDC114	0.0319442	-0.0591685	-0.979672	Non-Threshold	Non-Threshold
EMP3	0.0232983	-0.257991	8.95168	Non-Threshold	Threshold
TMEM143	0.085952	0.355684	3.32753	Non-Threshold	Threshold
DUSP2	0.0866258	0.188501	3.72216	Non-Threshold	Threshold
HSPBP1	0.000199643	0.0320606	5.17346	Non-Threshold	Threshold
BRSK1	0.846024	0.793473	0.569783	Non-Threshold	Non-Threshold
LCP2	0.182077	-0.483842	9.00557	Non-Threshold	Threshold
C5orf58	0.512139	-0.62687	0.519024	Non-Threshold	Non-Threshold
KCNMB1	0.344352	-0.469677	3.52836	Non-Threshold	Threshold
VOPP1	4.28062e-05	-0.0943452	6.6853	Non-Threshold	Threshold
LRRC28	6.39077e-05	0.0170849	3.2498	Non-Threshold	Threshold
CASP7	2.41316	-1.17701	3.3238	Threshold	Threshold
TUBBP6	4.46344	3.03851	-4	Threshold	Non-Threshold
DTX3	0.000851299	0.107749	4.49478	Non-Threshold	Threshold
DROSHA	0.0101766	-0.264118	4.89264	Non-Threshold	Threshold
GOLPH3	0.28148	-0.447227	5.80365	Non-Threshold	Threshold
C5orf22	0.00274417	-0.10548	3.77515	Non-Threshold	Threshold
LYPD2	0.702095	-0.731684	3.43362	Non-Threshold	Threshold
THEM6	0.0015472	0.182761	4.56875	Non-Threshold	Threshold
C1D	0.158829	0.279796	1.84166	Non-Threshold	Threshold
MEIS1	0.00924655	0.0146509	1.43864	Non-Threshold	Threshold
SLC8A1-AS1	0.604685	0.803389	-2.47564	Non-Threshold	Non-Threshold
SLC8A1	0.00621522	-0.0384952	4.30336	Non-Threshold	Threshold
RPS27P29	1.8736	1.23054	0.493062	Non-Threshold	Non-Threshold
ZNF595	0.0134198	-0.0226839	1.35828	Non-Threshold	Threshold
DDIT4	0.0137345	0.181786	5.9763	Non-Threshold	Threshold
NDUFB1	0.122457	0.322857	3.45322	Non-Threshold	Threshold
CPSF2	0.0747702	-0.290302	5.12082	Non-Threshold	Threshold
SLC24A4	1.66754	-0.873504	5.52646	Non-Threshold	Threshold
ELL2P2	2.58662	-2.40698	-4	Threshold	Non-Threshold
STK10	0.0409876	-0.303944	8.92245	Non-Threshold	Threshold
ZC3H14	4.31658e-05	0.0201858	4.44925	Non-Threshold	Threshold
PTPN4	0.000126375	-0.0389277	5.12621	Non-Threshold	Threshold
ERC1	0.176356	0.285261	3.92341	Non-Threshold	Threshold
FBXL14	0.0020292	-0.15173	4.07794	Non-Threshold	Threshold
TDP1	0.0221866	0.240913	4.06212	Non-Threshold	Threshold
WNT5B	0.156119	0.223591	0.657894	Non-Threshold	Non-Threshold
CAB39	0.0152484	0.0546794	7.17508	Non-Threshold	Threshold
TRIP12	0.0327441	-0.315943	7.55412	Non-Threshold	Threshold
WRAP73	5.55897e-08	-0.0215231	4.86948	Non-Threshold	Threshold
SENP7	0.075145	0.128967	3.39011	Non-Threshold	Threshold
RPL24	0.877763	0.67455	6.81497	Non-Threshold	Threshold
SPDYE2B	0.195084	0.330824	1.30345	Non-Threshold	Threshold
KRT1	0.785564	-0.72742	5.69253	Non-Threshold	Threshold
ZNF675	0.180423	-0.322499	1.20275	Non-Threshold	Threshold
TNRC18P3	0.170055	-0.229881	1.61088	Non-Threshold	Threshold
ABLIM1	0.00282827	0.0082704	6.51032	Non-Threshold	Threshold
FAM160B1	0.162178	-0.330394	4.29282	Non-Threshold	Threshold
TVP23B	0.156704	-0.22827	1.92827	Non-Threshold	Threshold
UBE2SP2	0.538829	-0.554264	1.71642	Non-Threshold	Threshold
BAIAP2L2	0.180071	0.315845	-0.564498	Non-Threshold	Non-Threshold
PLA2G6	0.00264739	0.224568	5.08091	Non-Threshold	Threshold
MAFF	0.0296654	0.170584	2.66821	Non-Threshold	Threshold
TMEM184B	1.4219e-05	0.00538843	6.07555	Non-Threshold	Threshold
EIF3C	0.0129249	0.259016	7.44607	Non-Threshold	Threshold
CBX3	3.61205e-05	-0.00295825	4.77131	Non-Threshold	Threshold
IL16	2.57537e-07	0.153588	8.10965	Non-Threshold	Threshold
TLNRD1	0.0338951	-0.384868	6.22882	Non-Threshold	Threshold
CFAP161	0.0299536	0.0511593	-0.257669	Non-Threshold	Non-Threshold
C15orf41	0.478579	0.507147	1.1969	Non-Threshold	Threshold
SPRED1	1.27603	1.01622	1.18761	Non-Threshold	Threshold
WWP2	0.000838363	-0.0926859	7.31999	Non-Threshold	Threshold
CLEC18A	0.213176	0.330518	1.40055	Non-Threshold	Threshold
PSKH1	0.00532586	0.103148	5.49835	Non-Threshold	Threshold
TREML2	0.0125685	-0.152281	6.60661	Non-Threshold	Threshold
TREML1	0.0320353	-0.165161	5.28489	Non-Threshold	Threshold
DAAM2	0.720226	0.780985	2.27285	Non-Threshold	Threshold
FAN1	0.135495	0.190339	0.94129	Non-Threshold	Non-Threshold
OTUD7A	0.294695	0.363764	-0.0174328	Non-Threshold	Non-Threshold
LINC02352	0.082017	-0.173734	1.82768	Non-Threshold	Threshold
KLF13	0.0377581	-0.211702	7.16391	Non-Threshold	Threshold
MAP4K4	1.95628e-05	0.0374135	7.3489	Non-Threshold	Threshold
IL1R1	0.167991	0.265147	2.85894	Non-Threshold	Threshold
HNRNPU	8.68589e-10	0.171438	8.58151	Non-Threshold	Threshold
SMYD3	0.17472	0.330642	2.57528	Non-Threshold	Threshold
TTC3	0.037939	0.203936	6.08817	Non-Threshold	Threshold
DYRK1A	0.161117	-0.320405	5.33554	Non-Threshold	Threshold
COX20	0.240578	-0.359226	3.20183	Non-Threshold	Threshold
DSCR3	0.051255	-0.355611	5.53445	Non-Threshold	Threshold
AP001412.1	0.301397	0.464405	-1.73442	Non-Threshold	Non-Threshold
LRRC7	2.40645	1.9043	-0.0374527	Threshold	Non-Threshold
CTBP2P8	0.677209	-0.622095	0.301376	Non-Threshold	Non-Threshold
UGGT1	0.000292925	-0.0286052	5.26549	Non-Threshold	Threshold
POTEF	0.110032	-0.223657	-4	Non-Threshold	Non-Threshold
SLC25A1	4.15353e-05	-0.0155537	5.22364	Non-Threshold	Threshold
LINC00426	0.688534	0.616614	1.95185	Non-Threshold	Threshold
CUL2	9.87032e-06	-0.0229344	4.31277	Non-Threshold	Threshold
CREM	0.071558	0.216589	2.3042	Non-Threshold	Threshold
UTP6	0	0.00578561	5.07522	Non-Threshold	Threshold
OMG	0.0612204	-0.0918529	0.623801	Non-Threshold	Non-Threshold
NF1	0.0225426	-0.174481	4.3674	Non-Threshold	Threshold
AP000254.1	0.721472	0.68653	0.319743	Non-Threshold	Non-Threshold
NDUFB10	0.0580304	0.331324	6.34787	Non-Threshold	Threshold
HAGH	0.00815493	0.0299768	7.34467	Non-Threshold	Threshold
NUBP2	0.00049356	0.149611	5.88392	Non-Threshold	Threshold
EME2	0.0766488	0.155918	4.98507	Non-Threshold	Threshold
SNHG19	1.08195	0.909811	0.793238	Non-Threshold	Non-Threshold
FAHD1	0.0128942	-0.0973998	3.20791	Non-Threshold	Threshold
ARRDC1-AS1	0.0237766	0.238445	3.53409	Non-Threshold	Threshold
MEX3D	0.0477239	0.182393	2.16314	Non-Threshold	Threshold
MS4A3	2.99893	-1.81798	1.675	Threshold	Threshold
TCN1	1.22994	-0.936307	3.82604	Non-Threshold	Threshold
ABCA7	1.9165e-05	-0.134823	8.19348	Non-Threshold	Threshold
MRPL16	0.000862396	-0.272946	5.01548	Non-Threshold	Threshold
ARHGAP45	0	-0.0543211	9.91886	Non-Threshold	Threshold
GPX4	0.183002	0.429545	8.11404	Non-Threshold	Threshold
C16orf52	0.830593	0.704421	2.33359	Non-Threshold	Threshold
UQCRC2	1.24165e-06	0.0840891	6.8087	Non-Threshold	Threshold
REXO5	0.0107831	-0.017007	-0.12036	Non-Threshold	Non-Threshold
LYRM1	0.0489155	-0.240796	3.62111	Non-Threshold	Threshold
EEF1B2P3	2.95266	1.21839	1.71143	Threshold	Threshold
POLA1	0.000905125	0.111568	2.633	Non-Threshold	Threshold
TRBV6-6	0.289014	0.371458	1.11657	Non-Threshold	Threshold
SPATC1	0.0599612	0.105729	-1.57423	Non-Threshold	Non-Threshold
CDK2AP2	0.000203761	0.0878695	7.07325	Non-Threshold	Threshold
SNRPF	0.178688	0.40919	3.78591	Non-Threshold	Threshold
USP44	1.34242	1.41199	-1.11697	Non-Threshold	Non-Threshold
METAP2	0.00021435	-0.164722	4.00389	Non-Threshold	Threshold
AMDHD1	0.340757	0.411324	0.20235	Non-Threshold	Non-Threshold
PPP1R9A	0.5627	-0.755909	-4	Non-Threshold	Non-Threshold
KIRREL3	0.0828932	0.129955	-0.41369	Non-Threshold	Non-Threshold
TLK2	0.103574	-0.347418	4.27439	Non-Threshold	Threshold
WTH3DI	0.0143312	-0.141861	1.69018	Non-Threshold	Threshold
ST13P5	0.00602929	0.02148	0.819202	Non-Threshold	Non-Threshold
ADGRL1	6.12359e-05	-0.0298066	5.05009	Non-Threshold	Threshold
DDX39A	6.94003e-07	-0.0682048	6.20811	Non-Threshold	Threshold
ADGRE5	0.00128943	-0.16715	10.3231	Non-Threshold	Threshold
PKN1	5.41265e-06	-0.112042	9.06441	Non-Threshold	Threshold
ISOC1	0.0123055	0.102132	3.05624	Non-Threshold	Threshold
CBR4	0.00102979	0.180526	3.1108	Non-Threshold	Threshold
WWC2	0.989671	-1.26177	-1.11124	Non-Threshold	Non-Threshold
DCTD	3.33973e-07	-0.0333	5.29423	Non-Threshold	Threshold
RHEBL1	0.305799	-0.379946	0.725009	Non-Threshold	Non-Threshold
TUBA1C	0.000237795	-0.120309	7.67622	Non-Threshold	Threshold
DNAJC2	0.00181861	-0.0928006	3.29304	Non-Threshold	Threshold
PMPCB	3.16124e-06	0.0943102	5.1926	Non-Threshold	Threshold
PSMC2	0.000503671	0.0785595	5.09842	Non-Threshold	Threshold
SEPT7P2	0.0475293	-0.0716653	0.898727	Non-Threshold	Non-Threshold
GTF2IP13	0.0454673	0.131726	2.1451	Non-Threshold	Threshold
CCM2	7.16586e-07	0.108896	7.79394	Non-Threshold	Threshold
MYO7A	0.157669	-0.217708	1.50223	Non-Threshold	Threshold
FAM126A	0.219267	-0.296353	3.03162	Non-Threshold	Threshold
KLHL7	0.0690162	-0.206494	2.6264	Non-Threshold	Threshold
TOMM7	1.53863	0.898163	4.18586	Non-Threshold	Threshold
SNHG26	0.148569	0.239552	-2.37922	Non-Threshold	Non-Threshold
GIN1	0.672757	0.849779	-4	Non-Threshold	Non-Threshold
PPIP5K2	0.0484944	0.0936361	3.38303	Non-Threshold	Threshold
FER	0.176494	-0.294649	1.48801	Non-Threshold	Threshold
OXCT1	0.0254072	0.0788094	3.10558	Non-Threshold	Threshold
FBXO4	0.245462	-0.324975	0.69457	Non-Threshold	Non-Threshold
C5orf51	0.183914	-0.408459	4.08874	Non-Threshold	Threshold
CARD6	2.68961	-0.876236	5.09496	Threshold	Threshold
SERBP1P6	0.303659	-0.518736	2.25193	Non-Threshold	Threshold
CCDC152	0.640359	0.997835	-4	Non-Threshold	Non-Threshold
MED12L	1.52989	-1.21542	0.00423965	Non-Threshold	Non-Threshold
GTF2IRD2	0.0267245	-0.041162	0.718486	Non-Threshold	Non-Threshold
NCF1	0.0931755	-0.336394	10.3968	Non-Threshold	Threshold
STAG3L2	0.289978	0.412501	1.79374	Non-Threshold	Threshold
CASTOR2	1.9755	1.50494	1.49728	Non-Threshold	Threshold
EXT1	1.29489	-0.728136	4.60015	Non-Threshold	Threshold
UTP23	0.00289699	-0.00845315	2.8924	Non-Threshold	Threshold
RPL7AP30	1.05255	0.746919	5.1153	Non-Threshold	Threshold
RTEL1P1	1.91559	-1.57267	-0.935068	Non-Threshold	Non-Threshold
SCOC	1.11664	0.949209	0.933826	Non-Threshold	Non-Threshold
MGST2	0.050124	0.281001	4.27255	Non-Threshold	Threshold
MAML3	0.0581005	-0.233876	4.73715	Non-Threshold	Threshold
RAB33B	0.370038	-0.433334	2.77834	Non-Threshold	Threshold
H3F3AP6	0.000127134	0.00357146	7.82586	Non-Threshold	Threshold
HEXIM2	0.142446	0.308522	2.1193	Non-Threshold	Threshold
PLCD3	0.905688	0.688967	2.01977	Non-Threshold	Threshold
DCAKD	0.000215257	0.212255	4.19497	Non-Threshold	Threshold
NMT1	0.124434	-0.447435	5.93202	Non-Threshold	Threshold
HEXIM1	1.04318e-06	-0.0401621	5.85746	Non-Threshold	Threshold
LTBP2	0.0885126	-0.221974	3.01612	Non-Threshold	Threshold
ISCA2	0.0332842	0.239038	4.09804	Non-Threshold	Threshold
AREL1	0.0108362	-0.0705135	6.14593	Non-Threshold	Threshold
TNFAIP6	13.1163	-2.49013	4.70869	Threshold	Threshold
ZNF852	0.532909	0.542307	0.0643223	Non-Threshold	Non-Threshold
TCAIM	0.00259723	-0.00544161	2.04055	Non-Threshold	Threshold
ZNF501	0.0711118	0.145279	-4	Non-Threshold	Non-Threshold
UNC5A	0.763361	-1.07858	-4	Non-Threshold	Non-Threshold
RNF208	0.203703	0.360157	2.56908	Non-Threshold	Threshold
TAF5	0.013607	-0.0425036	2.34288	Non-Threshold	Threshold
ROCK1P1	0.186902	0.257555	2.30953	Non-Threshold	Threshold
HIC1	0.253428	0.319185	4.49781	Non-Threshold	Threshold
ZNF736	0.351914	-0.449967	1.02454	Non-Threshold	Threshold
KIF22	0.0128216	0.319604	5.51719	Non-Threshold	Threshold
LINC00639	0.553041	-0.901612	-4	Non-Threshold	Non-Threshold
CDIPT	5.01526e-05	0.124381	7.12706	Non-Threshold	Threshold
NUDT15	0.251919	0.322604	1.24205	Non-Threshold	Threshold
FURIN	0.00911866	-0.117834	8.567	Non-Threshold	Threshold
BLM	0.471393	0.512782	2.36749	Non-Threshold	Threshold
VPS33B	1.3783e-05	0.0670243	4.72251	Non-Threshold	Threshold
FES	2.36015e-05	0.0914674	7.58543	Non-Threshold	Threshold
ADAM10	0.0594335	-0.218947	6.26293	Non-Threshold	Threshold
MLLT3	0.595262	0.582481	3.41208	Non-Threshold	Threshold
MILR1	1.88445	-0.868932	4.52676	Non-Threshold	Threshold
POLG2	0.00091461	0.0983188	2.56367	Non-Threshold	Threshold
PECAM1	0.00310001	-0.100651	8.87173	Non-Threshold	Threshold
CEP95	0.0129062	-0.149781	3.79167	Non-Threshold	Threshold
SMURF2	0.0145943	0.0354585	3.60529	Non-Threshold	Threshold
CCDC170	0.745174	-0.729286	1.09123	Non-Threshold	Threshold
PHB	0.000467242	0.0803017	6.04336	Non-Threshold	Threshold
IDSP1	1.14667	1.36325	-2.04602	Non-Threshold	Non-Threshold
HSFX1	0.360987	0.504717	-0.0871562	Non-Threshold	Non-Threshold
TMEM185AP1	0.045765	-0.0782161	-0.261161	Non-Threshold	Non-Threshold
FMR1	1.4355	-0.851371	4.50607	Non-Threshold	Threshold
OLFM2	0.0528025	0.229229	3.88524	Non-Threshold	Threshold
COL5A3	0.347652	0.406789	2.57498	Non-Threshold	Threshold
RTN4RL2	0.792484	-1.04613	-0.394196	Non-Threshold	Non-Threshold
C19orf66	10.2899	-1.67389	7.97319	Threshold	Threshold
ANGPTL6	0.397211	0.463212	0.610302	Non-Threshold	Non-Threshold
ABCB4	0.0575773	-0.109344	-4	Non-Threshold	Non-Threshold
YES1P1	0.0829205	-0.163233	-1.66226	Non-Threshold	Non-Threshold
CERS2	6.40601e-05	0.00736727	7.27116	Non-Threshold	Threshold
CROT	0.0345458	0.0526565	1.1239	Non-Threshold	Threshold
PRUNE1	0.0218908	-0.176265	4.54628	Non-Threshold	Threshold
SEMA6C	1.60683	0.855398	2.80994	Non-Threshold	Threshold
ANXA9	0.698382	0.617485	2.95699	Non-Threshold	Threshold
TMEM243	0.00105507	0.0648175	3.74839	Non-Threshold	Threshold
KIF21A	0.195466	0.295192	0.234239	Non-Threshold	Non-Threshold
LINC02555	2.64874	-1.6679	1.12356	Threshold	Threshold
DNM1L	0.0263886	0.122429	3.31974	Non-Threshold	Threshold
CRLF3	0.00599854	-0.0143821	5.44929	Non-Threshold	Threshold
ATAD5	0.00127143	-0.00255901	1.48443	Non-Threshold	Threshold
RREB1	0.0403311	-0.249584	4.8781	Non-Threshold	Threshold
HRK	0.659945	0.952907	-0.8723	Non-Threshold	Non-Threshold
RIOK1	0.000438756	-0.0732418	3.64873	Non-Threshold	Threshold
ABCB1	0.361658	0.417783	2.55116	Non-Threshold	Threshold
ZBTB11-AS1	0.0296474	0.0962476	1.96223	Non-Threshold	Threshold
NDUFS2	5.6024e-08	0.0693153	6.30408	Non-Threshold	Threshold
PFDN2	0.0188107	-0.25419	3.88445	Non-Threshold	Threshold
NIT1	0.00182752	-0.21412	4.90644	Non-Threshold	Threshold
DEDD	0.00107106	-0.335368	6.29575	Non-Threshold	Threshold
FCER1G	0.130466	-0.413131	10.0448	Non-Threshold	Threshold
PGBD5	8.91721	5.40389	-1.67212	Threshold	Non-Threshold
URB2	0.151625	-0.245495	2.64936	Non-Threshold	Threshold
TNPO3	0.0148693	-0.292361	5.8408	Non-Threshold	Threshold
LINC01736	1.17785	-1.42889	-4	Non-Threshold	Non-Threshold
C1orf198	0.201892	-0.312255	2.69455	Non-Threshold	Threshold
EIF5AP4	1.06315e-06	-0.0344552	3.483	Non-Threshold	Threshold
FAM213A	0.0852204	0.125751	1.47128	Non-Threshold	Threshold
SFTPD	1.41033	-1.48467	0.38332	Non-Threshold	Non-Threshold
PGGT1BP2	1.86241	-1.45344	-1.06473	Non-Threshold	Non-Threshold
SMTNL1	11.4389	-4.05623	3.2471	Threshold	Threshold
TUBB6	0.415334	0.479459	3.29823	Non-Threshold	Threshold
NFYC	1.57649e-07	-0.12597	6.88128	Non-Threshold	Threshold
CHMP1B	0.00199594	-0.0174347	6.43671	Non-Threshold	Threshold
MPPE1	0.000173201	0.123702	5.79321	Non-Threshold	Threshold
SH3GLB1	0.0705527	-0.393172	7.01274	Non-Threshold	Threshold
SELENOF	1.42449e-07	0.0607558	6.33229	Non-Threshold	Threshold
LMO4	8.25855e-05	-0.266267	5.24791	Non-Threshold	Threshold
HPS4	2.07593e-06	0.0354183	4.90165	Non-Threshold	Threshold
E2F5	0.120573	0.168772	1.32736	Non-Threshold	Threshold
RIC8B	0.105045	0.307984	2.61927	Non-Threshold	Threshold
TMEM263	0.118847	0.204238	2.42986	Non-Threshold	Threshold
MTERF2	0.64131	0.60612	2.21393	Non-Threshold	Threshold
TGFBR3	0.137635	-0.222096	4.06472	Non-Threshold	Threshold
SETSIP	0.0108307	-0.0313041	1.47128	Non-Threshold	Threshold
TPT1P9	2.07912	1.01778	0.962547	Non-Threshold	Non-Threshold
MEGF9	0.0427241	-0.207847	6.32735	Non-Threshold	Threshold
C19orf47	0.000217229	0.0361439	4.28765	Non-Threshold	Threshold
SERTAD3	0.115148	-0.268736	5.55767	Non-Threshold	Threshold
WDR18	0.000625321	0.18475	5.05762	Non-Threshold	Threshold
AKT2	9.68477e-08	-0.036999	7.65833	Non-Threshold	Threshold
ZCCHC14	0.0127662	0.22719	3.42292	Non-Threshold	Threshold
MTHFSD	4.51842e-06	-0.15359	4.50376	Non-Threshold	Threshold
LAPTM4B	0.171042	0.267845	2.05984	Non-Threshold	Threshold
RPL30	0.962349	0.697142	8.41344	Non-Threshold	Threshold
AP003352.1	0.176098	0.292491	-0.56772	Non-Threshold	Non-Threshold
MTDH	0.0181904	-0.06759	4.94463	Non-Threshold	Threshold
MATN2	0.423263	0.711721	-4	Non-Threshold	Non-Threshold
TRIM5	12.5467	-1.97958	5.63913	Threshold	Threshold
TWF1P1	1.31092	-1.11136	-0.111238	Non-Threshold	Non-Threshold
SKA2P1	1.56546	1.71203	-4	Non-Threshold	Non-Threshold
PTGS1	0.194604	-0.383537	5.96637	Non-Threshold	Threshold
RBM18	0.0225553	-0.21359	3.72764	Non-Threshold	Threshold
NDUFA8	7.24772e-05	-0.024524	4.13247	Non-Threshold	Threshold
CNTRL	0.257673	-0.482344	5.5212	Non-Threshold	Threshold
TTLL11	1.02728	-0.922515	0.938598	Non-Threshold	Non-Threshold
CR786580.1	2.62438	-1.26587	2.17242	Threshold	Threshold
ADGRF5P1	1.9555	2.0162	-4	Non-Threshold	Non-Threshold
FAM110C	0.772656	1.14762	-4	Non-Threshold	Non-Threshold
RIMKLB	0.233399	-0.411578	2.4881	Non-Threshold	Threshold
DDX12P	0.419587	0.501881	2.44536	Non-Threshold	Threshold
PRAM1	0.000462533	0.109268	8.09442	Non-Threshold	Threshold
DTHD1	0.591127	-0.78033	-0.439866	Non-Threshold	Non-Threshold
STIM2	0.00995743	-0.218937	4.854	Non-Threshold	Threshold
MPZL2	0.480032	-0.509205	2.39349	Non-Threshold	Threshold
SMIM35	0.941301	1.19465	-1.13782	Non-Threshold	Non-Threshold
IL10RA	0.173136	-0.421884	8.10903	Non-Threshold	Threshold
JAML	0.0151277	0.288093	9.92433	Non-Threshold	Threshold
MPZL3	0.411893	0.516008	6.01126	Non-Threshold	Threshold
HSPE1P18	0.00847842	-0.0132707	0.356535	Non-Threshold	Non-Threshold
MARCKS	1.21461	-0.76528	7.88097	Non-Threshold	Threshold
FYN	0	0.120454	7.97999	Non-Threshold	Threshold
RPS27AP11	2.14323	1.01143	2.06376	Non-Threshold	Threshold
RIOK2	0.144284	-0.307019	3.0236	Non-Threshold	Threshold
CTBP2P4	0.00405813	0.00688632	-0.400023	Non-Threshold	Non-Threshold
ERAP2	0.203073	-0.344613	6.14142	Non-Threshold	Threshold
RNF150	2.64363	2.52783	-4	Threshold	Non-Threshold
PEX13	0.0146098	-0.0556979	2.61088	Non-Threshold	Threshold
ZSCAN25	0.0034636	0.0956732	3.79717	Non-Threshold	Threshold
ZSCAN21	0.0717214	-0.106156	2.25193	Non-Threshold	Threshold
ZNF3	0.0273369	-0.142471	4.59417	Non-Threshold	Threshold
ZKSCAN1	0.0137113	0.191401	4.5823	Non-Threshold	Threshold
COPS6	0.000666047	0.177337	5.82284	Non-Threshold	Threshold
CA6	1.11029	1.44562	-4	Non-Threshold	Non-Threshold
SLC23A2	0.155516	-0.302567	5.07998	Non-Threshold	Threshold
VPS39	0.000715488	-0.242084	6.8836	Non-Threshold	Threshold
DLEU7	0.229297	-0.292546	1.57203	Non-Threshold	Threshold
NKRF	0.00612614	0.0404599	3.05721	Non-Threshold	Threshold
GGN	0.115446	0.237704	-4	Non-Threshold	Non-Threshold
MON1A	0.000110509	0.119786	4.37567	Non-Threshold	Threshold
TRAIP	0.711109	0.811691	-0.0177295	Non-Threshold	Non-Threshold
FAM212A	0.0795046	0.157889	1.77156	Non-Threshold	Threshold
RASSF2	0.214896	0.488408	7.59564	Non-Threshold	Threshold
HMGN2P6	0.0320178	0.129459	0.92499	Non-Threshold	Non-Threshold
ZNF347	0.290945	-0.352676	0.774023	Non-Threshold	Non-Threshold
ZNF160	0.0100649	-0.196585	3.69367	Non-Threshold	Threshold
ZNF415	1.43071	1.61517	-4	Non-Threshold	Non-Threshold
ZNF665	1.06266	-1.40757	-4	Non-Threshold	Non-Threshold
PIGF	0.100933	-0.188762	1.44423	Non-Threshold	Threshold
ZNF385D	1.5912	1.71571	-2.47716	Non-Threshold	Non-Threshold
SOCS5	0.164279	0.253991	2.16157	Non-Threshold	Threshold
ATP6V1E2	0.194775	0.31163	2.06426	Non-Threshold	Threshold
RHOQ	0.0017272	-0.0671688	6.02268	Non-Threshold	Threshold
ANKRD33B	0.641016	-0.601475	2.31823	Non-Threshold	Threshold
SLC16A5	2.13543e-06	-0.00204918	4.92106	Non-Threshold	Threshold
ARMC7	2.35822e-07	-0.0541441	5.46057	Non-Threshold	Threshold
NT5C	0.0313704	0.279274	4.96255	Non-Threshold	Threshold
FAM86HP	0.399015	0.674307	-4	Non-Threshold	Non-Threshold
COL6A4P2	0.321739	0.517735	-4	Non-Threshold	Non-Threshold
IFT122	0.465154	0.549199	4.0535	Non-Threshold	Threshold
YPEL1	0.00189839	0.00304101	1.78154	Non-Threshold	Threshold
TOP3BP1	0.00837244	0.0567133	1.44881	Non-Threshold	Threshold
MAPK1	0.00830998	0.227867	7.86251	Non-Threshold	Threshold
LINC02432	0.853948	-0.922441	1.22427	Non-Threshold	Threshold
ZNF330	0.771224	-0.629105	3.98995	Non-Threshold	Threshold
TIGD3	2.3918	0.889833	4.79147	Threshold	Threshold
FNDC10	0.0886686	0.363814	4.18844	Non-Threshold	Threshold
ZBTB25	0.0171187	0.0344081	3.26038	Non-Threshold	Threshold
AKAP5	0.353477	0.40724	0.207905	Non-Threshold	Non-Threshold
HSPA2	0.0977321	0.147341	-1.40698	Non-Threshold	Non-Threshold
ZBTB1	0.00960855	0.0595215	4.10406	Non-Threshold	Threshold
PLEKHG3	0.0142709	0.253818	7.85222	Non-Threshold	Threshold
DYNC1I2	0.00563508	-0.346965	5.08995	Non-Threshold	Threshold
DCAF17	0.142937	-0.196889	1.38234	Non-Threshold	Threshold
CYBRD1	0.0394577	0.127913	4.88177	Non-Threshold	Threshold
TLK1	0.0139683	0.048883	5.27487	Non-Threshold	Threshold
BRD1	0.000900026	0.0579739	5.55349	Non-Threshold	Threshold
ZBED4	0.0236605	0.143942	4.27639	Non-Threshold	Threshold
BX539320.1	0.488804	-0.528078	-0.672033	Non-Threshold	Non-Threshold
NFATC2	0.0407545	-0.168188	5.41113	Non-Threshold	Threshold
ATP9A	0.0963024	0.178084	1.87512	Non-Threshold	Threshold
KCNG1	0.121117	0.197267	2.16343	Non-Threshold	Threshold
DPM1	0.0107003	0.131184	3.40355	Non-Threshold	Threshold
C9orf66	1.41814	-0.907947	1.58766	Non-Threshold	Threshold
TSNAXIP1	0.489521	0.773823	-4	Non-Threshold	Non-Threshold
C16orf86	0.028616	0.163074	1.85781	Non-Threshold	Threshold
RANBP10	0.350003	-0.474663	6.00473	Non-Threshold	Threshold
PARD6A	0.0848883	0.356131	3.28923	Non-Threshold	Threshold
CARMIL2	0.00454138	0.338829	6.45864	Non-Threshold	Threshold
CENPT	0.00786509	0.275708	5.86391	Non-Threshold	Threshold
THAP11	0.0372118	-0.252484	5.63704	Non-Threshold	Threshold
PMP22	0.392771	-0.499959	-0.429525	Non-Threshold	Non-Threshold
LRRK1	0.335217	-0.482625	4.25531	Non-Threshold	Threshold
SELENOS	0.000806805	-0.128367	3.79032	Non-Threshold	Threshold
TOR1A	1.87387	-0.779716	6.32107	Non-Threshold	Threshold
C9orf78	0.477416	-0.528211	7.16454	Non-Threshold	Threshold
GPR107	0.399372	-0.518862	5.72392	Non-Threshold	Threshold
TOR1B	11.1445	-1.67641	5.9919	Threshold	Threshold
GLULP4	0.331567	-0.407518	0.35304	Non-Threshold	Non-Threshold
DCTN3	0.00229746	0.197357	5.74128	Non-Threshold	Threshold
RPP25L	0.0011392	0.108517	4.63225	Non-Threshold	Threshold
DNAJB5	1.32537	0.908639	2.41617	Non-Threshold	Threshold
PHF24	2.2937	1.77501	1.65126	Threshold	Threshold
VCP	6.25736e-06	0.220043	7.99719	Non-Threshold	Threshold
TMSB4X	4.77724e-09	0.000348374	11.0804	Non-Threshold	Threshold
MSL3	0.00109584	-0.319892	6.4222	Non-Threshold	Threshold
PRPS2	0.0855789	-0.227439	4.19866	Non-Threshold	Threshold
P2RY1	0.00601146	0.00940948	-1.05873	Non-Threshold	Non-Threshold
RBPMS2	0.157065	-0.265888	0.0501028	Non-Threshold	Non-Threshold
PPIB	1.82503e-05	0.0827	8.42844	Non-Threshold	Threshold
SNX22	0.635272	0.603282	4.50953	Non-Threshold	Threshold
ZNF609	0.00396608	-0.0455398	5.61968	Non-Threshold	Threshold
FBXL4	0.321053	-0.390092	2.90943	Non-Threshold	Threshold
MMS22L	0.0712514	0.107616	0.246094	Non-Threshold	Non-Threshold
USP45	0.319286	0.40094	-0.267598	Non-Threshold	Non-Threshold
CEP295	0.0133947	0.08061	2.61484	Non-Threshold	Threshold
CHAD	0.205545	0.306756	0.400703	Non-Threshold	Non-Threshold
RSAD1	0.000182936	0.130288	4.3056	Non-Threshold	Threshold
SLC29A1	2.63943	-1.10195	4.97908	Threshold	Threshold
LRRC59	0.00205765	-0.270316	6.0427	Non-Threshold	Threshold
HSP90AB1	0	-0.0450029	8.7268	Non-Threshold	Threshold
GPATCH4	0.0129358	0.168922	3.29422	Non-Threshold	Threshold
NAXE	0.00592293	0.118675	5.4224	Non-Threshold	Threshold
MAP7	0.333689	0.395414	1.53553	Non-Threshold	Threshold
UMODL1-AS1	1.3185	-1.5914	-4	Non-Threshold	Non-Threshold
MAP3K5	0.378358	-0.513072	6.08724	Non-Threshold	Threshold
CLIC4	0.263703	-0.421467	4.25866	Non-Threshold	Threshold
TMEM164	0.0387764	0.0775874	6.5762	Non-Threshold	Threshold
MS4A4E	0.624046	-0.602014	1.32622	Non-Threshold	Threshold
AMMECR1	0.0455739	-0.1884	2.96276	Non-Threshold	Threshold
GNG5P2	0.799364	-0.690571	1.49404	Non-Threshold	Threshold
UQCRFS1	5.26672e-06	-0.130183	5.55239	Non-Threshold	Threshold
RUNDC1	0.0719533	-0.325546	4.68989	Non-Threshold	Threshold
ABCC2	0.161708	0.325972	-4	Non-Threshold	Non-Threshold
CCNE1	0.73854	-0.805374	1.08987	Non-Threshold	Threshold
HIST1H2BL	0.125756	-0.231084	-4	Non-Threshold	Non-Threshold
HIST1H4J	0.0705189	-0.106002	0.111155	Non-Threshold	Non-Threshold
HIST1H4K	0.0442295	-0.0728545	0.131243	Non-Threshold	Non-Threshold
EPB41	0.0301175	-0.0582558	7.73066	Non-Threshold	Threshold
MECR	0.0663208	0.215238	2.45316	Non-Threshold	Threshold
PTPRU	6.37986	-3.99532	-0.153807	Threshold	Non-Threshold
FTH1P7	0.063246	0.126259	7.10211	Non-Threshold	Threshold
TUBA4B	3.0254	3.08089	-4	Threshold	Non-Threshold
FAM156A	0.0100284	-0.2792	3.81799	Non-Threshold	Threshold
HENMT1	0.0226491	-0.23074	3.55976	Non-Threshold	Threshold
SLC25A24	0.301586	-0.371671	3.82033	Non-Threshold	Threshold
VAV3	0.112916	-0.27234	4.76417	Non-Threshold	Threshold
WDPCP	0.106242	0.248918	1.13471	Non-Threshold	Threshold
OTX1	2.64948	1.58222	1.98412	Threshold	Threshold
TBC1D8	2.93941	-0.974631	5.43121	Threshold	Threshold
PXN-AS1	0.419719	0.487666	0.399153	Non-Threshold	Non-Threshold
PXN	9.8877e-06	-0.123424	9.79162	Non-Threshold	Threshold
TRIAP1	0.352016	-0.46444	1.84766	Non-Threshold	Threshold
RPL31	1.08639	0.83232	4.91472	Non-Threshold	Threshold
SNX18	0.0535541	-0.238325	5.87507	Non-Threshold	Threshold
ARL15	0.011384	-0.169205	2.78653	Non-Threshold	Threshold
NDUFS4	0.0746843	-0.109502	1.43648	Non-Threshold	Threshold
MXRA8	0.103307	0.240087	1.49306	Non-Threshold	Threshold
AURKAIP1	0.00873064	0.151726	6.73793	Non-Threshold	Threshold
CPTP	9.05277e-05	0.235127	6.23017	Non-Threshold	Threshold
TAS1R3	0.869081	0.713318	1.71881	Non-Threshold	Threshold
CCNL2	3.79097e-06	0.0606809	6.82563	Non-Threshold	Threshold
AP000873.2	0.528622	-0.705084	-0.757401	Non-Threshold	Non-Threshold
NARS2	0.136806	-0.236978	2.07293	Non-Threshold	Threshold
TMEM126B	0.0166711	0.122636	2.43849	Non-Threshold	Threshold
ZFP3	0.00616427	0.169223	2.75832	Non-Threshold	Threshold
ZNF594	0.513423	-0.606909	-0.634934	Non-Threshold	Non-Threshold
CCDC66	0.278103	0.377047	2.18115	Non-Threshold	Threshold
UEVLD	0.0231879	-0.0366829	1.79374	Non-Threshold	Threshold
QKI	0.0057562	-0.0258331	5.29485	Non-Threshold	Threshold
RAB11FIP1	0.0275433	0.237274	8.29945	Non-Threshold	Threshold
TMEM86A	0.0982257	0.16954	1.28028	Non-Threshold	Threshold
TDRD12	0.343003	0.633895	-4	Non-Threshold	Non-Threshold
SMIM14	0.0126218	-0.123217	3.8479	Non-Threshold	Threshold
TXNP6	0.163208	0.21615	-0.703196	Non-Threshold	Non-Threshold
43719	0.47498	0.542604	4.04159	Non-Threshold	Threshold
CCNI	0.0160713	0.264262	9.20649	Non-Threshold	Threshold
CCNG2	0.248521	0.358473	5.13614	Non-Threshold	Threshold
HEIH	0.0706294	-0.232766	5.29955	Non-Threshold	Threshold
RNF175	0.00817666	-0.0993527	4.31122	Non-Threshold	Threshold
FLT4	0.711926	0.648161	2.82301	Non-Threshold	Threshold
SFRP2	1.05988	-0.916065	2.26576	Non-Threshold	Threshold
CHST11	0.00383438	-0.157561	6.82088	Non-Threshold	Threshold
EID3	0.035348	0.0619616	0.817117	Non-Threshold	Non-Threshold
RPL18AP3	1.45862	0.758856	10.0412	Non-Threshold	Threshold
USP13	0.8109	0.711136	1.41238	Non-Threshold	Threshold
C12orf45	0.201776	0.266832	1.40208	Non-Threshold	Threshold
DLGAP1-AS2	1.40435	0.899985	0.575998	Non-Threshold	Non-Threshold
RBL1	0.254237	0.356412	2.63507	Non-Threshold	Threshold
TLDC2	7.92445	-2.68203	2.2711	Threshold	Threshold
SAMHD1	0.723928	-0.623907	8.07395	Non-Threshold	Threshold
DSN1	0.0246329	-0.0433961	1.6972	Non-Threshold	Threshold
ADORA2B	0.133158	-0.186402	0.4484	Non-Threshold	Non-Threshold
UBE2SP1	2.25956	-0.812756	3.32622	Threshold	Threshold
ZNF287	0.529273	0.560762	1.27634	Non-Threshold	Threshold
LIN7B	0.82369	0.662564	1.70153	Non-Threshold	Threshold
SLC6A16	0.0362663	-0.102333	1.795	Non-Threshold	Threshold
TRPM4	0.0537857	0.090013	0.817006	Non-Threshold	Non-Threshold
C19orf73	0.0229787	0.0354346	-0.153807	Non-Threshold	Non-Threshold
TRAV38-2DV8	0.675188	0.613984	2.14177	Non-Threshold	Threshold
TNS4	0.589838	-0.891537	-4	Non-Threshold	Non-Threshold
RFX3	0.170616	0.242242	2.80994	Non-Threshold	Threshold
DIAPH1	7.65946e-05	-0.0800182	8.89831	Non-Threshold	Threshold
LY6G5B	0.379422	0.634867	-4	Non-Threshold	Non-Threshold
PGS1	4.1729e-05	0.0795905	6.34575	Non-Threshold	Threshold
DNAH17	0.0128144	-0.125404	4.35105	Non-Threshold	Threshold
C9orf64	0.36911	-0.424029	2.1518	Non-Threshold	Threshold
SEMA4C	0.00309289	0.129698	4.45671	Non-Threshold	Threshold
ANKRD36B	0.262475	0.329311	0.549749	Non-Threshold	Non-Threshold
STX18	3.2798e-06	-0.0735232	4.45084	Non-Threshold	Threshold
EVC2	1.96456	1.86844	-0.140018	Non-Threshold	Non-Threshold
XRN1	2.8726	-1.04566	5.81817	Threshold	Threshold
TMEM128	0.201883	-0.2636	1.77809	Non-Threshold	Threshold
NPTN	0.056101	-0.249504	6.17274	Non-Threshold	Threshold
LOXL1-AS1	0.0437651	-0.092352	-4	Non-Threshold	Non-Threshold
TMEM101	6.28425e-07	-0.00364741	4.90824	Non-Threshold	Threshold
HEXA-AS1	1.05052	-1.21041	-4	Non-Threshold	Non-Threshold
GAPDHP14	0.8165	-0.949334	-0.873918	Non-Threshold	Non-Threshold
PIP5K1C	8.6555e-07	0.00980065	6.73147	Non-Threshold	Threshold
LINC00630	1.40957	1.62848	-4	Non-Threshold	Non-Threshold
ZNF844	0.183189	-0.365766	2.29493	Non-Threshold	Threshold
ZNF32	0.150992	0.29954	3.25575	Non-Threshold	Threshold
CECR2	0.0182666	0.0368968	-2.27183	Non-Threshold	Non-Threshold
SEC14L3	3.1499	2.44459	-2.57312	Threshold	Non-Threshold
TMEM165	0.0243434	-0.0558337	4.48284	Non-Threshold	Threshold
SF3A1	1.59324e-05	-0.130809	8.20805	Non-Threshold	Threshold
CCDC157	0.148004	-0.218548	1.32613	Non-Threshold	Threshold
QSOX1	9.7574e-06	0.0325119	6.61332	Non-Threshold	Threshold
CEP350	0.18657	-0.365997	4.97452	Non-Threshold	Threshold
ITPA	7.75854e-05	0.0262347	4.33538	Non-Threshold	Threshold
C20orf194	0.000506285	0.0111941	3.38303	Non-Threshold	Threshold
DDRGK1	0.000304012	0.0773892	5.11033	Non-Threshold	Threshold
LHX4	0.187987	0.247356	0.541247	Non-Threshold	Non-Threshold
GIPC3	0.073968	0.108486	1.77073	Non-Threshold	Threshold
NFE2L3	0.163736	-0.360496	3.40072	Non-Threshold	Threshold
TCAF2P1	0.05147	0.101359	0.286491	Non-Threshold	Non-Threshold
TXNDC17	0.0109181	0.0441921	2.57611	Non-Threshold	Threshold
MED31	0.0961621	-0.21454	2.74676	Non-Threshold	Threshold
TOP1	0.838502	-0.640733	6.46212	Non-Threshold	Threshold
ATP9B	0.025276	0.32393	4.44627	Non-Threshold	Threshold
HSD3B7	0.179652	-0.259553	1.27925	Non-Threshold	Threshold
SETD1A	5.72968e-06	0.0517522	5.60529	Non-Threshold	Threshold
ZNF668	0.135205	0.229135	4.00818	Non-Threshold	Threshold
STX1B	0.481017	0.515735	0.964723	Non-Threshold	Non-Threshold
TM2D1	0.03957	-0.319302	3.46032	Non-Threshold	Threshold
JKAMP	0.0769611	-0.30944	4.18754	Non-Threshold	Threshold
RTN1	0.00117105	0.105706	4.8954	Non-Threshold	Threshold
PCNX4	0.0266483	0.0687846	3.41553	Non-Threshold	Threshold
DHRS7	0.442718	0.550547	7.04409	Non-Threshold	Threshold
IFT52	0.000160403	0.05857	3.80971	Non-Threshold	Threshold
EPB41L3	4.15614	-1.28047	5.66793	Threshold	Threshold
TWSG1	1.24164	1.07556	1.2011	Non-Threshold	Threshold
SLBP	0.000642401	0.186546	5.39414	Non-Threshold	Threshold
NDUFV2-AS1	0.209782	0.298307	0.70164	Non-Threshold	Non-Threshold
UNC93B8	3.56689	-3.23182	-4	Threshold	Non-Threshold
POLR2I	0.203341	0.423599	4.10187	Non-Threshold	Threshold
SPPL2A	0.10985	-0.385994	5.41084	Non-Threshold	Threshold
AP4E1	0.0063824	0.0723221	2.5449	Non-Threshold	Threshold
ZNF697	0.740709	0.736628	1.76409	Non-Threshold	Threshold
WARS2	0.0655556	0.20749	2.23963	Non-Threshold	Threshold
CERNA1	1.73963	1.55319	-1.37922	Non-Threshold	Non-Threshold
POLE3	6.63168e-07	-0.0369043	5.30459	Non-Threshold	Threshold
PKHD1L1	0.648944	-0.695987	-0.627376	Non-Threshold	Non-Threshold
CCDC115	0.00777029	0.0756596	4.91625	Non-Threshold	Threshold
EBAG9	0.441478	-0.525675	3.17898	Non-Threshold	Threshold
ZNF618	0.153133	-0.218982	1.63868	Non-Threshold	Threshold
PTAR1	0.00802314	0.0971981	4.25669	Non-Threshold	Threshold
KLF9	0.00624981	-0.0194276	3.76616	Non-Threshold	Threshold
TJP2	3.312	-1.09949	4.50614	Threshold	Threshold
FXN	0.0203451	0.0723693	3.19349	Non-Threshold	Threshold
NBPF11	0.0106093	-0.154067	3.39419	Non-Threshold	Threshold
ABHD17AP1	0.0638101	-0.164416	4.90222	Non-Threshold	Threshold
LINC01138	0.00334408	-0.122206	2.0321	Non-Threshold	Threshold
DYNLT1	2.97515	-0.990667	6.23752	Threshold	Threshold
EZR	4.27218e-06	-0.00722452	7.95536	Non-Threshold	Threshold
VPS41	0.000303053	-0.0551999	5.23538	Non-Threshold	Threshold
LINC00265	0.083578	0.31401	2.69367	Non-Threshold	Threshold
OVCH1-AS1	0.0235607	0.0620517	1.85315	Non-Threshold	Threshold
TMTC1	1.6453	-1.29045	1.2572	Non-Threshold	Threshold
FCMR	0.142337	0.447985	8.29556	Non-Threshold	Threshold
MAPKAPK2	8.77276e-07	0.00309662	7.30305	Non-Threshold	Threshold
GPR174	0.075494	0.111041	0.738839	Non-Threshold	Non-Threshold
IL24	0.0043544	-0.00899989	2.71967	Non-Threshold	Threshold
P2RY10	0.16291	0.32515	3.49986	Non-Threshold	Threshold
PFKFB2	0.467628	-0.511425	2.56343	Non-Threshold	Threshold
CYSLTR1	2.90151	-1.02404	4.63626	Threshold	Threshold
ATG9B	0.77179	0.629667	3.7699	Non-Threshold	Threshold
WDR86	1.16274	-0.837792	2.19025	Non-Threshold	Threshold
NUB1	10.5361	-1.36669	7.9129	Threshold	Threshold
RHEB	0.023911	-0.218694	3.37954	Non-Threshold	Threshold
WDR86-AS1	0.132371	0.205173	-0.0382846	Non-Threshold	Non-Threshold
CLPTM1	4.77724e-09	0.130553	7.25512	Non-Threshold	Threshold
TOMM40	0.0019656	0.226213	5.44647	Non-Threshold	Threshold
CLASRP	0	0.0566336	6.17792	Non-Threshold	Threshold
RELB	0.0049277	-0.318465	6.8315	Non-Threshold	Threshold
ZMYM5	0.595762	0.664233	1.02987	Non-Threshold	Threshold
MPHOSPH8	0.000672694	-0.0975795	5.50103	Non-Threshold	Threshold
PSPC1	9.61235e-06	-0.150131	5.15868	Non-Threshold	Threshold
MFSD2A	0.110079	-0.311947	2.41196	Non-Threshold	Threshold
MYCL	4.3442e-05	-0.162891	4.91341	Non-Threshold	Threshold
TRIT1	0.00045169	0.0994954	3.63027	Non-Threshold	Threshold
FAM3C	0.0124493	0.0519259	2.94237	Non-Threshold	Threshold
RPS26P31	0.402366	0.483857	3.36337	Non-Threshold	Threshold
RBM3	0.00433966	0.186171	6.3699	Non-Threshold	Threshold
WDR13	0.000227801	0.142389	6.41482	Non-Threshold	Threshold
PORCN	0.00346577	0.033058	3.78023	Non-Threshold	Threshold
WAS	1.18172e-06	-0.0225979	9.81121	Non-Threshold	Threshold
SUV39H1	0.00349185	0.0465344	3.92739	Non-Threshold	Threshold
PHTF2	0.332085	-0.410401	3.59502	Non-Threshold	Threshold
PIGS	4.34294e-10	0.0330076	6.32736	Non-Threshold	Threshold
LPIN1	0.0180957	-0.0874023	4.43251	Non-Threshold	Threshold
TTYH3	2.98394	-1.01133	7.85479	Threshold	Threshold
ZFAT	0.000251439	-0.0504977	4.53984	Non-Threshold	Threshold
TRAPPC9	2.69263e-08	0.0323007	5.85139	Non-Threshold	Threshold
FAM168A	0.088069	-0.407867	6.21102	Non-Threshold	Threshold
CUL7	5.79526e-06	-0.0809858	4.35771	Non-Threshold	Threshold
NSMCE2	0.559549	0.560373	1.43849	Non-Threshold	Threshold
WASHC5	0.00264072	-0.19564	5.42166	Non-Threshold	Threshold
RAD23B	0.00663471	-0.0624454	6.46369	Non-Threshold	Threshold
KLF4	1.53545	-0.908549	5.53046	Non-Threshold	Threshold
PLP2	1.07054e-06	0.0882771	8.91017	Non-Threshold	Threshold
COPS7A	0.0109674	-0.302181	5.48232	Non-Threshold	Threshold
IFFO1	6.1887e-07	-0.0827051	6.14605	Non-Threshold	Threshold
NOP2	0.00455502	0.21939	5.92454	Non-Threshold	Threshold
USP40	8.96263e-06	0.0578869	4.08862	Non-Threshold	Threshold
RAMP1	0.196336	0.255809	0.298229	Non-Threshold	Non-Threshold
CD96	0.0293806	0.395798	5.86298	Non-Threshold	Threshold
ABHD10	0.278947	-0.386339	2.66103	Non-Threshold	Threshold
KIAA1217	6.16241	-3.66085	-4	Threshold	Non-Threshold
SCFD2	0.0039391	-0.190636	3.75423	Non-Threshold	Threshold
BCL2L1	0.392343	-0.444565	9.05474	Non-Threshold	Threshold
ID1	0.137277	0.254749	-4	Non-Threshold	Non-Threshold
SBDSP1	0.211819	0.32755	2.01621	Non-Threshold	Threshold
BAZ1B	0.000233078	-0.0805612	5.67845	Non-Threshold	Threshold
TNRC6B	0.0354081	-0.230511	5.9403	Non-Threshold	Threshold
RBX1	0.0128049	-0.0548222	3.92089	Non-Threshold	Threshold
XPNPEP3	0.0330167	0.265432	2.80595	Non-Threshold	Threshold
PADI6	0.349793	-0.53843	-0.873918	Non-Threshold	Non-Threshold
METTL27	1.23999	-1.55192	-4	Non-Threshold	Non-Threshold
PNPLA7	0.497751	0.546544	3.15632	Non-Threshold	Threshold
ZNF807	3.17612	-2.21335	-4	Threshold	Non-Threshold
AP001062.1	0.210731	0.411602	3.55152	Non-Threshold	Threshold
PFKL	1.30288e-09	-0.0243533	7.83582	Non-Threshold	Threshold
LRRC3	1.08298	-0.846028	1.94186	Non-Threshold	Threshold
MTATP8P2	0.269148	-0.346934	-1.96539	Non-Threshold	Non-Threshold
RGPD2	0.0719782	0.13218	1.98556	Non-Threshold	Threshold
USP7	4.18532e-06	-0.0781234	6.65713	Non-Threshold	Threshold
CARHSP1	0.0106875	0.299303	5.58212	Non-Threshold	Threshold
UBE2E2	0.0237936	-0.254459	3.41066	Non-Threshold	Threshold
RAD23BP1	0.0838993	0.128359	-0.158056	Non-Threshold	Non-Threshold
TROVE2	0.00533037	0.0154319	3.30925	Non-Threshold	Threshold
UCHL5	0.0188885	0.0559841	3.0964	Non-Threshold	Threshold
CDC73	0.487618	-0.550768	4.8195	Non-Threshold	Threshold
GLRX2	0.00131872	-0.00406421	1.24596	Non-Threshold	Threshold
IL6ST	0.332457	-0.421564	5.33843	Non-Threshold	Threshold
PIGK	0.00619131	-0.072212	2.94304	Non-Threshold	Threshold
TPI1P1	5.90798e-05	0.11604	6.11823	Non-Threshold	Threshold
TYW3	0.313795	-0.375502	1.79373	Non-Threshold	Threshold
XRCC3	5.90341e-06	0.0881171	5.41018	Non-Threshold	Threshold
ZFYVE21	0.0712497	-0.363332	3.98676	Non-Threshold	Threshold
IL1B	0.983274	-0.6978	6.23312	Non-Threshold	Threshold
IL1RN	20.9355	-2.52633	8.28939	Threshold	Threshold
NT5DC4	1.80018	-1.58779	-0.368716	Non-Threshold	Non-Threshold
PSD4	1.14846e-05	0.110878	8.43078	Non-Threshold	Threshold
RPL7P1	2.40661	1.142	4.38556	Threshold	Threshold
METTL13	4.64695e-08	-0.0534904	5.30616	Non-Threshold	Threshold
PFN1P1	0.00109589	0.144342	8.0169	Non-Threshold	Threshold
VAMP4	0.240067	-0.34854	3.11614	Non-Threshold	Threshold
SF3B1	0.00104259	0.0265334	8.01342	Non-Threshold	Threshold
DNM3	0.139265	0.267145	1.59924	Non-Threshold	Threshold
MARS2	0.0119159	-0.0529487	2.2258	Non-Threshold	Threshold
FAM109A	0.0535587	-0.32311	4.64815	Non-Threshold	Threshold
SH2B3	0.417023	-0.480875	6.68575	Non-Threshold	Threshold
ATXN2	1.75016e-05	0.020448	4.78698	Non-Threshold	Threshold
MAPKAPK5-AS1	0.159589	-0.360267	-4	Non-Threshold	Non-Threshold
TTTY15	0.0594164	-0.12795	-4	Non-Threshold	Non-Threshold
C18orf25	2.21989	-0.883452	5.08398	Threshold	Threshold
RNF165	0.804387	-0.71233	1.21977	Non-Threshold	Threshold
SIGLEC15	0.000912602	0.00140733	0.0718154	Non-Threshold	Non-Threshold
EPG5	0.16796	-0.397331	4.71542	Non-Threshold	Threshold
LOXHD1	0.0212815	-0.0354867	1.71567	Non-Threshold	Threshold
TMEM53	0.0298694	0.141701	1.50899	Non-Threshold	Threshold
WDR37	0.00508026	-0.101599	5.39861	Non-Threshold	Threshold
PEAK3	0.00211047	-0.0969977	5.97587	Non-Threshold	Threshold
GTPBP4	0.0173316	-0.152934	4.45036	Non-Threshold	Threshold
NKAPP1	0.984389	-0.897982	-0.573093	Non-Threshold	Non-Threshold
DOT1L	0.000141037	-0.0352964	5.82135	Non-Threshold	Threshold
ARHGAP5	0.0885495	0.141556	2.37563	Non-Threshold	Threshold
GINS3	0.120727	-0.193042	1.1263	Non-Threshold	Threshold
AKAP6	2.31239	1.62606	-0.227745	Threshold	Non-Threshold
SNX33	0.0300844	0.131893	3.37714	Non-Threshold	Threshold
TCEANC	0.0430775	-0.13983	1.84754	Non-Threshold	Threshold
GPX1P1	0.0480321	-0.170074	8.13025	Non-Threshold	Threshold
GPM6B	0.0566128	-0.0862583	-0.675899	Non-Threshold	Non-Threshold
RAB9A	0.04844	-0.300347	4.12314	Non-Threshold	Threshold
GEMIN8	0.0280986	0.289962	2.88771	Non-Threshold	Threshold
EID1	2.40684e-05	-0.0151732	5.23882	Non-Threshold	Threshold
FRMD8	0.0329589	0.225673	6.16897	Non-Threshold	Threshold
ZNF420	0.026934	-0.0630662	1.74233	Non-Threshold	Threshold
HDDC2	0.0178407	0.177595	3.15372	Non-Threshold	Threshold
RNF217	0.0809557	0.133837	0.551156	Non-Threshold	Non-Threshold
SMPDL3A	0.797752	-0.702355	2.69612	Non-Threshold	Threshold
NCOA7	7.55284	-1.53672	4.73034	Threshold	Threshold
SETD3	1.92827e-06	-0.00497624	5.16112	Non-Threshold	Threshold
RXFP2	0.69933	0.736496	-2.18581	Non-Threshold	Non-Threshold
TTC26	3.56029	-2.52176	1.55771	Threshold	Threshold
ZC3HAV1	10.0804	-1.34574	7.16334	Threshold	Threshold
SLC6A10P	0.444111	-0.496891	-1.66769	Non-Threshold	Non-Threshold
AP002004.1	0.130657	-0.214119	1.7452	Non-Threshold	Threshold
CHAMP1	0.000458483	0.0447907	4.42688	Non-Threshold	Threshold
PPP2R1B	0.049517	-0.310167	3.46505	Non-Threshold	Threshold
TMEM104	0.00632145	-0.201864	5.44602	Non-Threshold	Threshold
TMEM204	0.590692	0.58173	5.82135	Non-Threshold	Threshold
HIBADH	0.00218873	0.00838339	3.38923	Non-Threshold	Threshold
JAZF1	0.0690672	-0.289142	6.2415	Non-Threshold	Threshold
TAX1BP1	5.6147e-05	0.0462172	5.79544	Non-Threshold	Threshold
ERICH1	0.00119177	-0.150943	5.16107	Non-Threshold	Threshold
KBTBD11	0.0176704	0.245328	3.10187	Non-Threshold	Threshold
BAMBI	1.08201	-0.890987	0.301376	Non-Threshold	Non-Threshold
XPNPEP2	0.628414	-0.595405	1.73884	Non-Threshold	Threshold
OCRL	0.636658	0.601494	2.09995	Non-Threshold	Threshold
C19orf25	0.0200307	0.294087	5.17867	Non-Threshold	Threshold
ZDHHC9	0.0367945	0.125295	2.06432	Non-Threshold	Threshold
APC2	0.128759	-0.394931	2.97154	Non-Threshold	Threshold
DTX4	0.182159	-0.312851	3.39419	Non-Threshold	Threshold
ZMYM4	0.00622673	-0.270618	4.74783	Non-Threshold	Threshold
ZMYM1	0.242769	-0.331436	1.23807	Non-Threshold	Threshold
SFPQ	0	0.0586307	7.56569	Non-Threshold	Threshold
FGFR1OP2	0.0749569	-0.178285	3.97174	Non-Threshold	Threshold
OLFML2B	2.50026	-1.75729	1.24272	Threshold	Threshold
ZNF460	0.986744	-0.989489	0.242599	Non-Threshold	Non-Threshold
ZNF805	0.392827	0.483677	0.224801	Non-Threshold	Non-Threshold
FAM153A	0.0780814	-0.114458	1.60529	Non-Threshold	Threshold
RPL35P5	0.849118	0.682704	4.69241	Non-Threshold	Threshold
ZNF706	0.000164368	-0.170161	4.86116	Non-Threshold	Threshold
AP003469.4	0.211729	-0.326446	1.3126	Non-Threshold	Threshold
KLF11	0.303947	-0.436851	4.17042	Non-Threshold	Threshold
SUPT7L	5.08125e-08	-0.0685232	5.00526	Non-Threshold	Threshold
RBKS	0.505391	0.777342	-4	Non-Threshold	Non-Threshold
LCLAT1	0.0604619	-0.222279	3.01433	Non-Threshold	Threshold
LBH	0.515016	0.54674	7.91356	Non-Threshold	Threshold
CLIP4	0.0715455	-0.147423	3.04528	Non-Threshold	Threshold
YPEL5	0.00263714	0.0937323	6.19566	Non-Threshold	Threshold
PLB1	0.00275127	0.0646147	5.27551	Non-Threshold	Threshold
CCDC85C	0.00913911	-0.131578	4.41148	Non-Threshold	Threshold
EVL	1.73718e-07	-0.121214	8.46744	Non-Threshold	Threshold
LRRFIP2	0.00144414	-0.13161	5.30437	Non-Threshold	Threshold
MLH1	0.00151392	-0.258941	4.467	Non-Threshold	Threshold
RPL29P11	0.975348	0.708986	6.85902	Non-Threshold	Threshold
EXT2	0.000328495	-0.0664907	4.52002	Non-Threshold	Threshold
CD82	7.73225e-06	0.0836415	6.98106	Non-Threshold	Threshold
AGPS	0.0300832	-0.274819	4.2248	Non-Threshold	Threshold
AP4B1-AS1	0.901906	1.20887	-4	Non-Threshold	Non-Threshold
DMAP1	0.00174706	0.230647	5.64437	Non-Threshold	Threshold
NRSN2	0.130089	0.180838	1.1193	Non-Threshold	Threshold
SOX12	0.762211	0.618053	4.70422	Non-Threshold	Threshold
TRIB3	0.00369215	-0.0938317	4.07346	Non-Threshold	Threshold
DIRC2	0.406437	0.521932	3.80302	Non-Threshold	Threshold
LINC02035	1.13622	0.714085	4.22923	Non-Threshold	Threshold
ADCY5	0.64797	0.891006	-4	Non-Threshold	Non-Threshold
ZFP36L1	0.0134778	-0.0284886	8.17793	Non-Threshold	Threshold
BORCS6	0.000759419	0.301773	5.90088	Non-Threshold	Threshold
AURKB	0.00588924	-0.0141298	1.54751	Non-Threshold	Threshold
LINC00324	0.000410451	-0.0910269	3.21626	Non-Threshold	Threshold
SLC25A35	0.702924	-0.619262	3.4287	Non-Threshold	Threshold
PRELID3B	0.00608151	0.0385538	4.27773	Non-Threshold	Threshold
SLC41A1	7.13096e-05	0.0164187	4.01809	Non-Threshold	Threshold
NELFCD	0	0.0225146	5.76417	Non-Threshold	Threshold
CTSZ	0.00413684	-0.357322	9.34589	Non-Threshold	Threshold
EIPR1	0.00129687	0.222716	4.47072	Non-Threshold	Threshold
ADI1	3.84005e-06	0.0534949	4.98687	Non-Threshold	Threshold
NOMO2	0.000337809	0.0895587	5.94296	Non-Threshold	Threshold
LINC01588	0.00263038	0.0255222	2.20607	Non-Threshold	Threshold
GP9	0.0378529	0.117909	5.51449	Non-Threshold	Threshold
FAM129C	0.431833	0.520717	5.06539	Non-Threshold	Threshold
OPHN1	0.624652	-0.804304	-1.38221	Non-Threshold	Non-Threshold
PGLS	0.00515253	0.19705	7.83149	Non-Threshold	Threshold
MAP1S	0.00871193	-0.0733678	7.15096	Non-Threshold	Threshold
YIPF6	0.550862	-0.571443	4.15867	Non-Threshold	Threshold
ZNF175	0.0353148	-0.18305	2.88472	Non-Threshold	Threshold
SKA2	0.051182	-0.105729	1.81701	Non-Threshold	Threshold
GDPD1	0.752503	-0.818258	-0.560704	Non-Threshold	Non-Threshold
ZNF830	0.00063672	0.0840794	4.07522	Non-Threshold	Threshold
CMTR1	22.4318	-1.81498	7.4592	Threshold	Threshold
CCDC167	0.643882	0.598993	3.32788	Non-Threshold	Threshold
MDGA1	0.0492071	-0.0954109	2.89547	Non-Threshold	Threshold
CD63	8.31552e-06	0.0819436	8.08595	Non-Threshold	Threshold
NPM1P6	0.334482	0.444843	-2.47564	Non-Threshold	Non-Threshold
PDE1B	0.0109796	-0.204929	3.95975	Non-Threshold	Threshold
APOL6	7.03763	-1.6805	4.32194	Threshold	Threshold
MORN4	0.244911	0.448869	-4	Non-Threshold	Non-Threshold
UBTD1	0.163572	0.442353	5.18298	Non-Threshold	Threshold
EXOSC1	0.0034474	0.161972	4.47656	Non-Threshold	Threshold
MMS19	2.12804e-08	0.093919	6.10219	Non-Threshold	Threshold
ZDHHC16	2.3465e-06	-0.0257802	4.45747	Non-Threshold	Threshold
PANO1	0.321827	0.392382	-0.0162066	Non-Threshold	Non-Threshold
ADAM22	0.420218	0.540308	0.208782	Non-Threshold	Non-Threshold
AP006623.1	1.98524	1.4538	0.187606	Non-Threshold	Non-Threshold
RIOK3	0.512283	-0.540503	5.55795	Non-Threshold	Threshold
DERL2	6.5371e-05	-0.116551	4.99093	Non-Threshold	Threshold
RAP1B	0.0150404	-0.158948	6.68523	Non-Threshold	Threshold
RPL10P12	0.63071	0.607687	-0.0374527	Non-Threshold	Non-Threshold
RPSAP12	2.06171	0.88501	6.91176	Non-Threshold	Threshold
LINC02384	0.287141	-0.360083	0.0900353	Non-Threshold	Non-Threshold
NTPCR	0.395161	0.521748	4.0289	Non-Threshold	Threshold
SPCS1	0.000209518	0.151607	6.16975	Non-Threshold	Threshold
RSRC2	0.000249061	-0.105275	5.13617	Non-Threshold	Threshold
KNTC1	0.32042	0.387557	2.33385	Non-Threshold	Threshold
LRFN2	0.520071	-0.818734	-4	Non-Threshold	Non-Threshold
EIF1AY	0.153171	0.21354	2.91771	Non-Threshold	Threshold
MPHOSPH6	0.076951	-0.121816	1.7533	Non-Threshold	Threshold
CDH13	0.224692	-0.286565	0.24174	Non-Threshold	Non-Threshold
NUDCD2	0.0856446	0.144541	2.26648	Non-Threshold	Threshold
PCID2	1.18997e-06	-0.0164509	4.45858	Non-Threshold	Threshold
GAB1	0.0381652	-0.181596	3.5417	Non-Threshold	Threshold
ATP11A	0.153148	-0.224423	5.00646	Non-Threshold	Threshold
ADPRHL1	0.212612	0.338999	-0.313615	Non-Threshold	Non-Threshold
LAMP1	0.00168549	-0.21866	8.12513	Non-Threshold	Threshold
GRTP1	0.137266	0.217853	-0.339361	Non-Threshold	Non-Threshold
SPON1	0.462422	0.497891	0.611825	Non-Threshold	Non-Threshold
RTN3P1	0.00791252	0.155259	4.52607	Non-Threshold	Threshold
GDAP1	0.790596	-0.821082	0.676194	Non-Threshold	Non-Threshold
KLRA1P	0.0217637	0.047967	-4	Non-Threshold	Non-Threshold
STYK1	0.156877	0.312818	-4	Non-Threshold	Non-Threshold
MAGOHB	1.77614	-1.38769	1.52625	Non-Threshold	Threshold
YBX3	0.106854	-0.261461	9.00067	Non-Threshold	Threshold
KCNH3	0.521466	0.550561	4.46755	Non-Threshold	Threshold
PIGN	0.000144064	0.129962	3.18266	Non-Threshold	Threshold
BCL2	0.0203911	-0.0836363	5.13528	Non-Threshold	Threshold
UBA1	0.000188565	0.198124	9.24202	Non-Threshold	Threshold
TMEM59	2.02525e-05	0.0965978	6.8711	Non-Threshold	Threshold
DCAF16	0.0690091	-0.197759	3.59296	Non-Threshold	Threshold
LAP3	23.1024	-2.42281	8.48815	Threshold	Threshold
QDPR	0.018459	-0.299151	3.80608	Non-Threshold	Threshold
CRTAM	0.0733971	0.125684	2.22695	Non-Threshold	Threshold
JHY	0.678013	0.623534	1.04441	Non-Threshold	Threshold
UBASH3B	0.326895	-0.486967	5.0168	Non-Threshold	Threshold
CNN2P9	0.401831	-0.447212	0.216246	Non-Threshold	Non-Threshold
GTF3C6	5.45287e-05	-0.0360521	4.09228	Non-Threshold	Threshold
AMD1	0.0039438	-0.0747949	6.0897	Non-Threshold	Threshold
RPF2	0.0120924	0.0383353	2.25174	Non-Threshold	Threshold
CD72	0.311413	0.452951	4.31615	Non-Threshold	Threshold
AP003097.1	0.461388	-0.505423	-0.643465	Non-Threshold	Non-Threshold
ZNF436	0.0410275	0.277603	2.97128	Non-Threshold	Threshold
LSM3	0.189468	0.281535	2.33129	Non-Threshold	Threshold
SNX24	0.535717	-0.696032	-0.368716	Non-Threshold	Non-Threshold
OTUD3	0.187614	0.406508	2.58567	Non-Threshold	Threshold
PQLC2	0.000138589	-0.0453934	3.84437	Non-Threshold	Threshold
CAPZB	3.14429e-07	0.151672	9.45168	Non-Threshold	Threshold
ZDHHC21	0.0314104	-0.0490364	0.894797	Non-Threshold	Non-Threshold
TTC39B	0.0319297	0.137506	2.71849	Non-Threshold	Threshold
FTH1P12	0.0352827	0.114762	0.578387	Non-Threshold	Non-Threshold
PGBD4	0.891639	0.798776	-0.021294	Non-Threshold	Non-Threshold
VSIG10L	4.29414	-3.29724	-1.15806	Threshold	Non-Threshold
CTU1	0.000693391	0.0463055	3.7388	Non-Threshold	Threshold
NR1H2	2.9228e-07	-0.170677	7.54247	Non-Threshold	Threshold
KCNC3	0.0121203	0.0774347	3.71266	Non-Threshold	Threshold
RPS27A	1.68945	0.864993	7.63118	Non-Threshold	Threshold
PSME4	0.00352444	-0.138816	5.59296	Non-Threshold	Threshold
CNN3	0.0915988	0.19201	-4	Non-Threshold	Non-Threshold
ATP6V1B2	2.27484e-06	-0.0844173	9.21812	Non-Threshold	Threshold
GFRA2	0.104003	-0.16808	0.0404144	Non-Threshold	Non-Threshold
ARSB	1.43585	-0.852639	4.21625	Non-Threshold	Threshold
JMY	0.262242	0.420523	3.0464	Non-Threshold	Threshold
GP5	0.0965061	0.13927	1.01128	Non-Threshold	Threshold
HES1	0.791634	-0.810595	1.26558	Non-Threshold	Threshold
HRASLS	0.468617	0.776106	-4	Non-Threshold	Non-Threshold
ZNF331	0.0855174	0.272167	2.26428	Non-Threshold	Threshold
KPNA2	0.00287305	-0.203398	4.80903	Non-Threshold	Threshold
C17orf58	0.23208	-0.360443	-0.917997	Non-Threshold	Non-Threshold
NOL11	6.87489e-07	-0.0270293	4.71948	Non-Threshold	Threshold
SSH2	0.0271494	0.0968724	8.04483	Non-Threshold	Threshold
CORO6	0.516895	-0.533559	0.727465	Non-Threshold	Non-Threshold
GIT1	4.16923e-08	0.00242703	7.09429	Non-Threshold	Threshold
ANKRD13B	0.0335052	0.106862	1.27953	Non-Threshold	Threshold
ABHD15	0.00193249	0.192369	4.62735	Non-Threshold	Threshold
KY	0.493072	0.531824	0.535108	Non-Threshold	Non-Threshold
EPHB1	0.27053	-0.461539	4.25801	Non-Threshold	Threshold
MSL2	0.00099348	-0.00784949	6.16796	Non-Threshold	Threshold
TMEM133	1.41157	1.48989	-4	Non-Threshold	Non-Threshold
CCDC136	0.284354	-0.349511	0.743004	Non-Threshold	Non-Threshold
CCDC137	0.000300392	0.0932101	4.44242	Non-Threshold	Threshold
OXLD1	0.0751537	0.2856	4.47763	Non-Threshold	Threshold
CHMP6	4.8641e-08	0.0132843	5.54235	Non-Threshold	Threshold
BAIAP2	0.00609896	-0.162073	4.3967	Non-Threshold	Threshold
GAK	5.21153e-09	-0.064963	7.76582	Non-Threshold	Threshold
FGFRL1	1.31572	-0.765776	4.20674	Non-Threshold	Threshold
CPLX1	0.887206	0.784214	0.212211	Non-Threshold	Non-Threshold
CABIN1	2.32084	0.742592	8.55658	Threshold	Threshold
GGT5	0.290845	-0.471918	-1.8723	Non-Threshold	Non-Threshold
POM121L9P	0.50598	0.535029	0.58631	Non-Threshold	Non-Threshold
ZBTB10	0.152267	0.211674	1.56876	Non-Threshold	Threshold
YTHDC1	0.00147247	-0.138747	5.0101	Non-Threshold	Threshold
SULT1B1	0.204116	0.408617	5.34231	Non-Threshold	Threshold
CEP128	0.570802	0.597081	1.10187	Non-Threshold	Threshold
TSHR	1.29287	1.38535	-2.28151	Non-Threshold	Non-Threshold
FN1	1.96762	2.08692	-4	Non-Threshold	Non-Threshold
ATIC	0.00424421	0.315311	6.11308	Non-Threshold	Threshold
BRPF1	4.0307e-05	0.0148724	5.18257	Non-Threshold	Threshold
IRAK2	0.267825	-0.335111	1.85998	Non-Threshold	Threshold
TADA3	0.0134196	-0.329681	7.77643	Non-Threshold	Threshold
CAMK1	0.482616	-0.548192	6.35946	Non-Threshold	Threshold
RPUSD3	6.09623e-06	-0.00569637	5.01287	Non-Threshold	Threshold
COPS7B	0.0502998	0.385292	5.54555	Non-Threshold	Threshold
EIF4E2	7.70873e-07	0.0205807	6.49159	Non-Threshold	Threshold
EFHD1	1.50862	0.92867	0.8981	Non-Threshold	Non-Threshold
BBX	0.451478	-0.52405	4.94248	Non-Threshold	Threshold
CBLB	2.04327e-05	0.0286584	5.1253	Non-Threshold	Threshold
UFL1	0.062762	-0.127173	3.10406	Non-Threshold	Threshold
OXA1L	0.00148205	0.326921	7.72812	Non-Threshold	Threshold
CEBPE	0.0501856	0.130105	4.2715	Non-Threshold	Threshold
C14orf119	2.09287e-06	-0.0267906	5.99299	Non-Threshold	Threshold
APOBEC3H	0.423806	-0.476641	1.68329	Non-Threshold	Threshold
MIEF1	0.00134369	-0.0716761	4.77355	Non-Threshold	Threshold
ATF4	3.77836e-08	-0.110086	7.6066	Non-Threshold	Threshold
RAD51C	0.598795	0.589281	1.70164	Non-Threshold	Threshold
P2RX1	0.00637354	-0.0989516	6.14172	Non-Threshold	Threshold
BAP1	3.47436e-09	0.112386	6.38817	Non-Threshold	Threshold
UBE2G1	0.00217077	0.244256	5.83827	Non-Threshold	Threshold
SPNS3	1.21075	0.765474	4.26131	Non-Threshold	Threshold
TYMS	0.332023	-0.391932	2.02426	Non-Threshold	Threshold
USP14	0.000317197	0.0236904	4.02137	Non-Threshold	Threshold
THOC1	2.10807e-05	0.133785	4.02357	Non-Threshold	Threshold
CBX3P2	0.698971	0.782254	-1.57312	Non-Threshold	Non-Threshold
FLJ37453	0.00432357	0.0535347	1.65967	Non-Threshold	Threshold
AP000648.3	0.507857	0.578993	-0.428647	Non-Threshold	Non-Threshold
ZNF292	0.0181293	0.030243	4.1148	Non-Threshold	Threshold
XCR1	0.39215	0.576919	-0.247221	Non-Threshold	Non-Threshold
LIMD1	0.0558406	-0.323483	5.51426	Non-Threshold	Threshold
CXCR6	0.70805	0.643931	3.27285	Non-Threshold	Threshold
FYCO1	0.345093	-0.504991	4.64928	Non-Threshold	Threshold
ST7L	0.077455	-0.126604	0.820333	Non-Threshold	Non-Threshold
PTCH1	0.0736534	-0.108347	2.74292	Non-Threshold	Threshold
EIF4BP3	1.45918	0.765959	3.74839	Non-Threshold	Threshold
WNT2B	0.249682	-0.445154	-0.137009	Non-Threshold	Non-Threshold
IFT172	0.0497842	-0.150817	2.53066	Non-Threshold	Threshold
RITA1	0.0154412	0.308292	4.43588	Non-Threshold	Threshold
F8	0.389943	0.452867	1.79738	Non-Threshold	Threshold
F8A3	5.06564e-06	0.20822	5.5985	Non-Threshold	Threshold
LINC00880	4.58336	3.84391	-4	Threshold	Non-Threshold
GCHFR	0.239791	0.403827	3.49599	Non-Threshold	Threshold
BTK	0.00693247	-0.316417	6.86556	Non-Threshold	Threshold
ARMCX7P	0.0137669	-0.138777	2.89195	Non-Threshold	Threshold
GLA	9.19759e-06	-0.0400844	4.79167	Non-Threshold	Threshold
ARMCX1	0.0192146	0.0338623	-0.46447	Non-Threshold	Non-Threshold
ARMCX4	0.0190966	-0.0380743	-1.55119	Non-Threshold	Non-Threshold
ARMCX6	0.00964218	-0.179929	4.20981	Non-Threshold	Threshold
SAFB	6.99214e-08	-0.0932468	7.31936	Non-Threshold	Threshold
SNRPEP4	0.0189111	0.0287899	-1.28857	Non-Threshold	Non-Threshold
SAFB2	2.60577e-09	0.117415	7.04327	Non-Threshold	Threshold
KDM4B	0.0610641	0.301996	7.44142	Non-Threshold	Threshold
KANSL2	2.07142e-05	0.0682685	4.14475	Non-Threshold	Threshold
CCNT1	0.0074343	0.0926976	4.96137	Non-Threshold	Threshold
TROAP	0.68076	-0.846983	0.356535	Non-Threshold	Non-Threshold
GTF2F2	0.136778	0.308026	2.79374	Non-Threshold	Threshold
FCRLA	0.584786	0.578003	4.53902	Non-Threshold	Threshold
FCRLB	0.550252	-0.581561	1.22148	Non-Threshold	Threshold
PMAIP1	1.78355	-1.15835	1.50437	Non-Threshold	Threshold
WDTC1	0.00738642	-0.127582	7.75403	Non-Threshold	Threshold
RPS26	0.394719	0.487776	5.86808	Non-Threshold	Threshold
KATNBL1	0.251247	0.422494	3.74653	Non-Threshold	Threshold
BMP8B	0.472747	-0.515801	1.65341	Non-Threshold	Threshold
EFNB1	0.00755075	-0.202083	3.93643	Non-Threshold	Threshold
TRAM2	0.0132164	-0.311049	4.67374	Non-Threshold	Threshold
DSC2	0.148795	-0.212627	2.76042	Non-Threshold	Threshold
DDX3X	0.133291	-0.20793	7.8343	Non-Threshold	Threshold
CASK	0.00369818	-0.0264513	3.29571	Non-Threshold	Threshold
FAM136A	0.00594843	-0.195559	3.80263	Non-Threshold	Threshold
PCYOX1	0.262884	0.434551	3.70431	Non-Threshold	Threshold
SNRPG	0.0303296	-0.0575894	2.49526	Non-Threshold	Threshold
C12orf65	0.000791205	-0.0636667	2.80644	Non-Threshold	Threshold
AKR1A1	0.000419698	-0.0821867	6.01692	Non-Threshold	Threshold
PRDX1	9.02145e-05	-0.193419	6.62284	Non-Threshold	Threshold
NASP	2.17147e-09	0.0125931	5.59322	Non-Threshold	Threshold
DNAJC27	0.500005	-0.523283	1.78949	Non-Threshold	Threshold
TP53I3	0.0179955	0.106155	2.81922	Non-Threshold	Threshold
ERBIN	0.0431279	-0.0985349	5.09417	Non-Threshold	Threshold
CD180	0.0457958	-0.153163	5.79195	Non-Threshold	Threshold
RPS3AP6	2.07368	1.1202	5.36683	Non-Threshold	Threshold
CFAP157	0.17403	-0.29829	-1.30469	Non-Threshold	Non-Threshold
STXBP1	1.10251	0.896386	1.87168	Non-Threshold	Threshold
TTC16	0.000978157	-0.00385673	3.24046	Non-Threshold	Threshold
FPGS	0.000590859	0.186947	5.30927	Non-Threshold	Threshold
ENG	0.0048003	0.196645	5.6628	Non-Threshold	Threshold
ARRB1	0.407266	-0.544333	6.99883	Non-Threshold	Threshold
SERPINH1	0.15306	0.392105	3.40355	Non-Threshold	Threshold
KLHL35	0.0860825	-0.12411	0.275906	Non-Threshold	Non-Threshold
GDPD5	6.76141e-05	0.114939	5.59854	Non-Threshold	Threshold
HIST2H2BC	0.124496	-0.179444	0.0747074	Non-Threshold	Non-Threshold
AXL	8.63264	-3.57807	3.06986	Threshold	Threshold
AKIRIN1	0.0120904	0.163285	5.78003	Non-Threshold	Threshold
GINS4	0.616218	-0.850458	-4	Non-Threshold	Non-Threshold
ANK1	0.594972	-0.582098	5.62658	Non-Threshold	Threshold
GPAT4	5.08125e-08	-0.145158	5.63088	Non-Threshold	Threshold
NKX6-3	5.62525	4.56528	-4	Threshold	Non-Threshold
RCN1	0.00552367	-0.246829	3.93248	Non-Threshold	Threshold
GPAT3	0.0112601	0.0290032	4.32125	Non-Threshold	Threshold
KLHL8	0.101644	-0.293362	3.39486	Non-Threshold	Threshold
AFF1	1.24767	-0.833422	5.68165	Non-Threshold	Threshold
LMBRD1	0.0111971	0.235841	5.5944	Non-Threshold	Threshold
SDHAF4	0.0209704	-0.0453986	-4	Non-Threshold	Non-Threshold
GNPNAT1	0.0903239	0.136372	2.1667	Non-Threshold	Threshold
SIT1	0.970981	0.702287	5.39916	Non-Threshold	Threshold
TRBV15	0.0888342	0.206601	1.18411	Non-Threshold	Threshold
TRBV14	0.575475	0.588048	-0.0572892	Non-Threshold	Non-Threshold
TRBV12-5	0.839378	0.779229	0.245602	Non-Threshold	Non-Threshold
TRBV11-3	0.495157	0.630653	-1.96116	Non-Threshold	Non-Threshold
TRBV21-1	1.20974	1.26522	-1.88343	Non-Threshold	Non-Threshold
MEF2C-AS1	1.72044	1.59315	-1.11697	Non-Threshold	Non-Threshold
NUDT4	0.13972	-0.370234	4.56326	Non-Threshold	Threshold
RPL41P5	0.957398	0.74012	4.25791	Non-Threshold	Threshold
MEF2C	0.0084171	-0.109675	5.52028	Non-Threshold	Threshold
UBE2N	0.0192474	-0.34938	5.4811	Non-Threshold	Threshold
COPS4	0.00385503	0.212345	4.31138	Non-Threshold	Threshold
SCD5	0.0501755	-0.0884654	0.246094	Non-Threshold	Non-Threshold
HCFC1R1	0.00839378	0.202435	4.75729	Non-Threshold	Threshold
MFN2	0.00200266	-0.00992653	6.53174	Non-Threshold	Threshold
TNFRSF8	0.570775	-0.574509	5.13801	Non-Threshold	Threshold
LRRC27	0.639313	-0.612043	2.56465	Non-Threshold	Threshold
POMZP3	0.688362	0.707516	1.82986	Non-Threshold	Threshold
HSF1	1.37226e-05	0.12619	7.17824	Non-Threshold	Threshold
SCX	0.217896	0.277251	-0.438737	Non-Threshold	Non-Threshold
HGH1	0.0188915	0.108488	4.40765	Non-Threshold	Threshold
MROH1	0.00181544	0.229653	5.80493	Non-Threshold	Threshold
SHARPIN	0.0642869	0.309212	7.36489	Non-Threshold	Threshold
WDR97	0.186048	0.327682	1.24596	Non-Threshold	Threshold
SPDYE16	0.348331	-0.425107	-0.961162	Non-Threshold	Non-Threshold
PEG3	1.30568	-1.53437	-4	Non-Threshold	Non-Threshold
TRMT6	0.000362008	0.00823992	3.34504	Non-Threshold	Threshold
MCM8	0.00284256	-0.00537084	0.748835	Non-Threshold	Non-Threshold
TMX4	0.288532	0.454083	6.5944	Non-Threshold	Threshold
CRLS1	0.0150128	-0.111238	3.10993	Non-Threshold	Threshold
MLKL	8.07831	-1.02187	6.39058	Threshold	Threshold
FA2H	0.391975	0.643253	-1.62242	Non-Threshold	Non-Threshold
RFWD3	0.0210126	-0.171052	4.06535	Non-Threshold	Threshold
PMFBP1	0.309606	0.593944	-4	Non-Threshold	Non-Threshold
DHX38	3.29195e-07	-0.105394	5.99375	Non-Threshold	Threshold
TXNL4B	0.00619415	-0.252684	4.10779	Non-Threshold	Threshold
RHOXF1	0.152388	0.285341	-4	Non-Threshold	Non-Threshold
VPS8	2.65675e-05	0.145008	6.15621	Non-Threshold	Threshold
SENP2	0.0169327	-0.189466	4.41167	Non-Threshold	Threshold
FAM131A	0.0115377	-0.230038	4.09877	Non-Threshold	Threshold
CLCN2	0.404328	0.549934	-0.111238	Non-Threshold	Non-Threshold
POLR2H	0.00011374	0.13813	3.63811	Non-Threshold	Threshold
IGF2BP2	0.538845	-0.557493	5.14905	Non-Threshold	Threshold
GART	0.00454907	-0.32998	5.06214	Non-Threshold	Threshold
ITSN1	0.743883	-0.679073	2.94573	Non-Threshold	Threshold
LINC00649	0.428036	0.479586	3.37118	Non-Threshold	Threshold
CRYZL1	0.000165745	-0.0818997	3.20235	Non-Threshold	Threshold
TNIK	0.788592	-0.635448	4.2768	Non-Threshold	Threshold
PLD1	0.0802807	-0.13624	2.51435	Non-Threshold	Threshold
EIF5A2	0.0234801	0.0362527	0.880085	Non-Threshold	Non-Threshold
HEG1	3.41762	-1.26225	4.1049	Threshold	Threshold
[truncated: 9,001 more rows]

## Sheet: Fig.3_Day28v0
Gene	neglog10pVal	Log2FC	Log2CPM	Group	Cutoff		3169	(Threshold + -log10P>=1.3 + log2CPM >=1)
EID2	2.31729	-0.270243	3.46939	Threshold	Threshold		128	UP
EID2B	4.08197	-1.38886	1.13831	Threshold	Threshold		936	DOWN
RPS16	1.39825	-0.288153	9.43261	Non-Threshold	Threshold		1064	Total |>=1.5|
PAF1	7.41567	0.519058	6.49573	Threshold	Threshold
MED29	0.953628	0.121606	5.37209	Non-Threshold	Threshold
NGDN	5.43533	-0.558206	4.20026	Threshold	Threshold
RBM12B	0.188676	-0.0867936	3.0851	Non-Threshold	Threshold
PDP1	0.586406	-0.385472	3.99298	Non-Threshold	Threshold
CARMIL3	0.545757	-0.351659	1.53968	Non-Threshold	Threshold
DHRS4-AS1	0.463796	-0.265914	1.54285	Non-Threshold	Threshold
ARFIP2	0.257307	-0.0588666	5.10974	Non-Threshold	Threshold
MRPL17	0.0989958	0.0295406	3.63176	Non-Threshold	Threshold
RRP8	4.767	0.472261	4.50907	Threshold	Threshold
ILK	6.55909	0.399075	7.74872	Threshold	Threshold
IL2RA	0.427321	-0.176151	3.18764	Non-Threshold	Threshold
FBXO18	2.90102	0.190481	6.12585	Threshold	Threshold
KLF3	0.773765	-0.215613	6.95242	Non-Threshold	Threshold
BATF2	1.43213	-0.451317	3.36382	Non-Threshold	Threshold
ATG2A	2.0453	0.262531	7.20535	Threshold	Threshold
FAM114A1	0.537434	0.316027	0.844767	Non-Threshold	Non-Threshold
TRAV1-1	0.521157	0.459634	0.823052	Non-Threshold	Non-Threshold
Z99129.4	0.323999	-0.460628	-4	Non-Threshold	Non-Threshold
TTC37	1.45816	-0.423886	4.87339	Non-Threshold	Threshold
GLRX	9.03105	-0.985038	5.93279	Threshold	Threshold
RHOBTB3	0.699658	-0.524589	0.569783	Non-Threshold	Non-Threshold
ZNF394	0.381943	0.0736997	5.38574	Non-Threshold	Threshold
ZNF789	0.385909	-0.21493	2.42865	Non-Threshold	Threshold
TECPR1	4.284	0.217817	6.70498	Threshold	Threshold
BTN2A1	0.0724358	0.0291754	5.84091	Non-Threshold	Threshold
BAIAP2L1	0.839129	0.995641	-4	Non-Threshold	Non-Threshold
CAMTA1	0.927575	-0.244845	3.11455	Non-Threshold	Threshold
TNFRSF9	0.120033	0.153925	1.35624	Non-Threshold	Threshold
DNAJC11	0.0285244	-0.0166394	5.29431	Non-Threshold	Threshold
H3F3BP1	1.39479	-0.170012	6.74114	Non-Threshold	Threshold
TDRD3	3.8564	-0.479711	4.02843	Threshold	Threshold
PLEKHA8	1.22504	-0.626216	2.04498	Non-Threshold	Threshold
RPL21P11	16.0783	-2.26479	4.55618	Threshold	Threshold
CREB5	0.441947	0.243826	5.96055	Non-Threshold	Threshold
RNF123	0.630259	0.244058	6.36549	Non-Threshold	Threshold
APEH	4.73283	0.280749	6.65107	Threshold	Threshold
IP6K1	5.16622	0.407594	7.03989	Threshold	Threshold
BSN	0.367788	-0.446994	-0.264503	Non-Threshold	Non-Threshold
DAG1	0.0476355	0.0423758	3.82951	Non-Threshold	Threshold
SPDYE6	1.2173	0.354436	2.3463	Non-Threshold	Threshold
DNAJC17	0.323844	0.115983	4.17114	Non-Threshold	Threshold
CEP57	1.20576	-0.382106	3.45594	Non-Threshold	Threshold
MTMR2	0.451977	0.186038	3.02832	Non-Threshold	Threshold
SRD5A1	1.147	0.319033	3.13181	Non-Threshold	Threshold
NSUN2	0.0876661	0.0226658	5.57163	Non-Threshold	Threshold
C15orf62	0.0850671	0.0518676	2.43641	Non-Threshold	Threshold
ICE1	0.0141724	0.00678535	4.76249	Non-Threshold	Threshold
MED10	2.09104	-0.239746	4.18202	Threshold	Threshold
RMDN3	0.679729	-0.112561	4.09928	Non-Threshold	Threshold
MZF1	2.61647	0.265262	5.58788	Threshold	Threshold
NMD3	6.007	-1.36767	3.55517	Threshold	Threshold
ZNF784	0.866491	0.189031	3.89456	Non-Threshold	Threshold
ZNF524	1.58729	0.283469	5.8711	Threshold	Threshold
ZNF787	2.96741	0.275749	6.5923	Threshold	Threshold
KIF19	0.38548	0.568588	0.331717	Non-Threshold	Non-Threshold
RPL38	0.996214	-0.216582	9.10415	Non-Threshold	Threshold
TTYH2	1.2412	0.285675	5.4658	Non-Threshold	Threshold
MGC16275	1.28769	0.66401	1.19186	Non-Threshold	Threshold
GPRC5C	1.15987	0.745452	-0.468753	Non-Threshold	Non-Threshold
CD300A	0.379619	0.0890921	8.17592	Non-Threshold	Threshold
NATD1	0.287504	-0.157506	6.00856	Non-Threshold	Threshold
MAP2K3	1.44739	0.299402	8.20394	Non-Threshold	Threshold
RPL21P120	11.2557	-1.80666	3.64488	Threshold	Threshold
YDJC	1.01288	0.155871	5.21755	Non-Threshold	Threshold
HIC2	0.213395	0.0676625	3.33306	Non-Threshold	Threshold
TMEM191C	1.49023	-0.540703	1.51752	Non-Threshold	Threshold
HTR3A	5.75696	4.01083	-4	Threshold	Non-Threshold
PCDH12	0.0869605	-0.0653826	1.53926	Non-Threshold	Threshold
ASCL2	0.4789	0.124402	4.75157	Non-Threshold	Threshold
C11orf21	2.45856	-0.268376	5.60482	Threshold	Threshold
TSPAN32	0.939341	-0.136697	5.94895	Non-Threshold	Threshold
GTDC1	0.850525	-0.186119	4.03401	Non-Threshold	Threshold
CX3CR1	1.68978	0.513119	7.88406	Threshold	Threshold
HNRNPA1P21	1.83976	1.17739	0.323604	Threshold	Non-Threshold
GORASP1	0.0681704	-0.0139887	5.4484	Non-Threshold	Threshold
WDR48	0.744466	-0.167644	5.34288	Non-Threshold	Threshold
SLC25A38	1.76873	0.226007	5.81209	Threshold	Threshold
PTP4A2P1	1.90122	-0.643016	0.899354	Threshold	Non-Threshold
STAT5A	2.45419	0.482777	7.32688	Threshold	Threshold
TMEM229B	5.07676	0.663335	5.28605	Threshold	Threshold
PLEK2	0.255971	-0.180245	3.1696	Non-Threshold	Threshold
ARG2	0.0685251	-0.0881699	-0.216344	Non-Threshold	Non-Threshold
PIGH	2.07375	-0.294291	3.78495	Threshold	Threshold
DYTN	0.908501	-0.9625	-2.36021	Non-Threshold	Non-Threshold
ADAM23	0.0162184	-0.0263311	0.430721	Non-Threshold	Non-Threshold
GPR27	1.25051	-0.481533	4.83353	Non-Threshold	Threshold
COX10-AS1	0.573465	-0.679494	-2.0305	Non-Threshold	Non-Threshold
COX10	0.077736	0.0239714	3.83827	Non-Threshold	Threshold
FKBP3	6.66555	-0.738345	4.22554	Threshold	Threshold
TRIP4	2.52293	-0.287375	4.90954	Threshold	Threshold
OAZ2	0.0188066	-0.00767824	7.67546	Non-Threshold	Threshold
C6orf203	0.355213	0.176717	2.20148	Non-Threshold	Threshold
PDSS2	0.15435	-0.0920257	2.43594	Non-Threshold	Threshold
PRDM1	0.0625674	-0.0332876	5.41445	Non-Threshold	Threshold
CD24	0.913006	-0.333163	4.31964	Non-Threshold	Threshold
BEND3	0.792297	-0.606982	0.675398	Non-Threshold	Non-Threshold
DHX40	2.09704	-0.443691	4.53304	Threshold	Threshold
CTDSPL2	1.35002	-0.324965	3.64573	Non-Threshold	Threshold
CASC4	1.24371	-0.421623	5.11551	Non-Threshold	Threshold
SPIN4	0.646308	-0.656823	-0.783994	Non-Threshold	Non-Threshold
ZXDA	0.179832	-0.160098	0.793745	Non-Threshold	Non-Threshold
LINC01278	0.994405	0.328904	1.77073	Non-Threshold	Threshold
FDPS	2.69647	0.316153	6.05569	Threshold	Threshold
RUSC1-AS1	0.255363	0.203637	1.01633	Non-Threshold	Threshold
RUSC1	0.150674	0.0406404	4.14374	Non-Threshold	Threshold
KMO	1.93293	-0.812882	3.37154	Threshold	Threshold
CFL1P4	1.4666	0.208185	3.60172	Non-Threshold	Threshold
ZNF518A	3.42645	-0.853779	3.85355	Threshold	Threshold
BLNK	0.732151	0.158758	4.19572	Non-Threshold	Threshold
TM9SF3	0.639401	-0.202658	5.7169	Non-Threshold	Threshold
ADGRB2	0.675244	-0.649354	0.141242	Non-Threshold	Non-Threshold
SPOCD1	0.103599	-0.0908024	3.22161	Non-Threshold	Threshold
EIF4A3	9.98716	0.46653	6.43247	Threshold	Threshold
KCTD1	0.452338	0.372303	0.449628	Non-Threshold	Non-Threshold
SS18	0.917583	-0.295052	4.70018	Non-Threshold	Threshold
MAGED1	1.38148	0.197866	5.36898	Non-Threshold	Threshold
GSPT2	0.511772	-0.127854	3.23527	Non-Threshold	Threshold
MIXL1	0.55428	-0.804708	-4	Non-Threshold	Non-Threshold
FAM156B	1.13851	-0.220013	3.82691	Non-Threshold	Threshold
GPR173	0.461303	-0.736325	-4	Non-Threshold	Non-Threshold
DPH5	10.1343	-1.30562	3.76292	Threshold	Threshold
S1PR1	1.20922	0.384161	5.49161	Non-Threshold	Threshold
CLIC1P1	0.00020355	-7.89e-05	5.29455	Non-Threshold	Threshold
POP5	4.51004	-0.529421	3.71932	Threshold	Threshold
RNF10	0.910965	0.279891	8.80929	Non-Threshold	Threshold
SPPL3	1.68714	0.163073	5.66029	Threshold	Threshold
SLC38A9	0.0750496	-0.0452343	2.85885	Non-Threshold	Threshold
TLR10	1.74681	-0.477413	3.68157	Threshold	Threshold
USP9Y	0.199116	-0.215339	3.17538	Non-Threshold	Threshold
CD248	1.88446	0.518469	4.13524	Threshold	Threshold
B4GAT1	0.540661	0.363507	1.91175	Non-Threshold	Threshold
CTSF	0.197683	0.0782497	4.04691	Non-Threshold	Threshold
CCS	1.61446	0.274155	5.2541	Threshold	Threshold
MRPL11	0.00487226	-0.00224225	4.92935	Non-Threshold	Threshold
DDX3Y	1.22952	-0.993258	4.82482	Non-Threshold	Threshold
MTCO2P12	0.285273	0.0865298	7.11916	Non-Threshold	Threshold
MTND1P23	0.09841	0.0635291	8.38923	Non-Threshold	Threshold
MTND2P28	0.018863	0.00543304	10.4904	Non-Threshold	Threshold
MTCO1P12	0.431618	0.170119	10.9438	Non-Threshold	Threshold
DHX15	0.702599	-0.130738	5.73522	Non-Threshold	Threshold
FKBP2	2.16804	0.345266	5.48049	Threshold	Threshold
SEPSECS	3.15462	-0.748569	3.01745	Threshold	Threshold
CCDC149	1.01212	0.293304	3.83337	Non-Threshold	Threshold
TRPT1	0.423975	-0.123112	3.89888	Non-Threshold	Threshold
VEGFB	4.69037	0.392108	5.98603	Threshold	Threshold
STIP1	5.86012	0.378079	6.90619	Threshold	Threshold
FERMT3	5.47886	0.367702	9.15388	Threshold	Threshold
AF201337.1	0.185439	-0.0720304	2.64876	Non-Threshold	Threshold
NCOA2	0.436246	0.279052	5.73594	Non-Threshold	Threshold
TRAM1	3.45919	-0.455087	6.6223	Threshold	Threshold
HSF2	2.40414	-0.525049	3.2802	Threshold	Threshold
SERINC1	2.53515	-0.595934	6.216	Threshold	Threshold
TCF3	0.697159	0.12427	6.28777	Non-Threshold	Threshold
ANXA2P1	0.431047	0.169042	2.36855	Non-Threshold	Threshold
ARFIP1	1.07502	-0.447645	4.23654	Non-Threshold	Threshold
FAM192BP	1.02066	-0.243053	2.79835	Non-Threshold	Threshold
TRIM2	0.296325	-0.404594	-0.0657664	Non-Threshold	Non-Threshold
FHDC1	0.0169311	0.0209415	0.823052	Non-Threshold	Non-Threshold
SCYL2	1.12029	-0.403679	4.31036	Non-Threshold	Threshold
UTP20	4.74473	0.64076	3.31669	Threshold	Threshold
ST13P18	0.142799	0.0627802	1.42207	Non-Threshold	Threshold
ZGRF1	2.54366	-1.25517	0.460017	Threshold	Non-Threshold
CDKN1C	0.43955	0.232831	3.55152	Non-Threshold	Threshold
PIH1D1	2.68669	0.320636	5.97434	Threshold	Threshold
CD37	3.78482	0.315151	10.1271	Threshold	Threshold
TEAD2	0.621522	-0.560085	-0.0346403	Non-Threshold	Non-Threshold
ARHGEF10L	5.43771	0.439284	5.19446	Threshold	Threshold
RCC2	2.3555	0.203445	6.77233	Threshold	Threshold
PADI4	0.502034	0.166278	7.756	Non-Threshold	Threshold
MTCO2P11	0.0158079	-0.0349222	-4	Non-Threshold	Non-Threshold
JAK2	1.04312	-0.401189	4.77305	Non-Threshold	Threshold
PDCD1LG2	1.30025	1.49689	-4	Non-Threshold	Non-Threshold
LARS	1.54076	0.139467	5.97609	Threshold	Threshold
SLC16A6	0.465928	-0.146987	3.99641	Non-Threshold	Threshold
WIPI1	0.967625	0.157337	4.76133	Non-Threshold	Threshold
SORBS1	0.566992	-0.776171	-4	Non-Threshold	Non-Threshold
EXOSC6	0.294244	-0.0687218	3.62665	Non-Threshold	Threshold
AARS	10.0214	0.556958	6.04312	Threshold	Threshold
IL34	0.167712	0.334604	-4	Non-Threshold	Non-Threshold
DPYSL2	0.178237	-0.0886951	5.7316	Non-Threshold	Threshold
ENC1	0.22307	0.100916	3.46505	Non-Threshold	Threshold
HEXB	0.384448	0.0424544	6.61458	Non-Threshold	Threshold
GFM2	3.67842	-0.582169	3.7984	Threshold	Threshold
FAM169A	0.144661	-0.24406	-4	Non-Threshold	Non-Threshold
NSG1	0.0655899	0.0350362	3.97196	Non-Threshold	Threshold
STX18-AS1	0.535952	-0.810632	-4	Non-Threshold	Non-Threshold
EVC	0.302515	-0.433444	-0.44008	Non-Threshold	Non-Threshold
CRMP1	3.03819	-2.17093	-4	Threshold	Non-Threshold
WFS1	0.404975	0.22543	1.69276	Non-Threshold	Threshold
IFI35	1.15408	0.214087	6.24169	Non-Threshold	Threshold
RPL27	4.84771	-1.10755	9.27657	Threshold	Threshold
ARL4D	0.0212315	-0.0247648	0.859982	Non-Threshold	Non-Threshold
CNOT11	0.229599	0.0435681	5.54549	Non-Threshold	Threshold
CISD2	3.68255	-0.997445	3.7984	Threshold	Threshold
UBE2D3	2.10091	-0.413604	8.40733	Threshold	Threshold
RPL12P17	0.884092	-0.292871	3.51413	Non-Threshold	Threshold
EIF4HP2	0.413872	-0.274389	0.139429	Non-Threshold	Non-Threshold
OSBP2	0.117929	0.111039	6.05735	Non-Threshold	Threshold
MORC2-AS1	3.31205	2.70996	2.95063	Threshold	Threshold
MORC2	1.50462	0.193517	5.91748	Threshold	Threshold
UBA6-AS1	0.488301	-0.652044	0.320459	Non-Threshold	Non-Threshold
UBA6	1.80273	-0.400015	4.22735	Threshold	Threshold
CENPC	0.669212	-0.36188	3.39884	Non-Threshold	Threshold
STAP1	2.39559	-0.857755	2.96529	Threshold	Threshold
BRI3	0.597668	-0.106744	7.79754	Non-Threshold	Threshold
METTL8	0.796734	0.257959	2.41905	Non-Threshold	Threshold
ITIH1	1.96072	1.61664	-4	Threshold	Non-Threshold
GORASP2	2.3791	0.201297	6.56383	Threshold	Threshold
CERK	0.168695	-0.0365293	6.12497	Non-Threshold	Threshold
RPS3AP26	10.0742	-2.10332	7.73934	Threshold	Threshold
RPS6P25	1.08833	-0.477228	1.08805	Non-Threshold	Threshold
CELSR1	0.243505	0.164032	1.98412	Non-Threshold	Threshold
TTC38	0.849455	0.166053	5.52075	Non-Threshold	Threshold
GTSE1	1.49031	1.2216	-1.8723	Non-Threshold	Non-Threshold
TRMU	0.303481	-0.0759988	4.5404	Non-Threshold	Threshold
CKS1BP3	2.67722	-1.00072	0.170448	Threshold	Non-Threshold
NCAPH2	1.36808	0.203919	5.6751	Non-Threshold	Threshold
LMF2	0.0551441	0.0112835	7.30203	Non-Threshold	Threshold
U62317.5	2.93118	-1.52922	0.0156968	Threshold	Non-Threshold
U62317.2	0.625261	-0.347058	1.10316	Non-Threshold	Threshold
SLC7A11	0.496257	-0.750927	-4	Non-Threshold	Non-Threshold
NFATC1	1.72805	0.220815	6.02432	Threshold	Threshold
MYBL2	1.00897	0.390348	4.37102	Non-Threshold	Threshold
RNF40	7.32422	0.484536	7.71425	Threshold	Threshold
ZHX3	0.187506	0.0944402	3.03431	Non-Threshold	Threshold
BCKDK	3.50409	0.3441	6.5686	Threshold	Threshold
TOX2	0.304312	0.160366	2.37825	Non-Threshold	Threshold
PSPC1P1	0.0651654	0.122483	-4	Non-Threshold	Non-Threshold
RPL7AP31	1.14733	-0.22386	4.40267	Non-Threshold	Threshold
AP5M1	2.19343	-0.42446	4.60586	Threshold	Threshold
EXOC5	2.65103	-0.586518	4.30042	Threshold	Threshold
NAA30	3.07136	-0.653753	3.35367	Threshold	Threshold
KTN1	5.55129	-1.03877	5.38425	Threshold	Threshold
PCED1A	0.0352743	0.010819	5.53415	Non-Threshold	Threshold
DPH7	3.13193	-0.361607	4.6737	Threshold	Threshold
TRAF2	5.72816	0.534881	5.0781	Threshold	Threshold
NOXA1	0.214941	0.102528	3.62944	Non-Threshold	Threshold
MRPL41	2.15288	0.384229	5.82796	Threshold	Threshold
ZFAND5	2.27641	-0.361612	6.81212	Threshold	Threshold
TMEM2	0.390554	0.10791	5.90471	Non-Threshold	Threshold
ANXA1	6.1945	-0.842113	8.13226	Threshold	Threshold
ZNF578	1.18022	-1.17355	-1.8748	Non-Threshold	Non-Threshold
ZNF569	0.276668	-0.381148	-0.067443	Non-Threshold	Non-Threshold
ZNF527	0.373152	-0.404107	0.258108	Non-Threshold	Non-Threshold
ZNF383	4.03105	-0.993029	2.20855	Threshold	Threshold
SECISBP2L	0.336738	-0.209248	4.18191	Non-Threshold	Threshold
TFB1M	0.310002	0.133465	2.74239	Non-Threshold	Threshold
SH2D1B	2.29843	-0.556706	4.03401	Threshold	Threshold
NUDCD3	3.20608	0.296851	6.30929	Threshold	Threshold
C12orf71	1.68085	-1.78148	-4	Threshold	Non-Threshold
INTS13	0.41379	-0.217973	3.49515	Non-Threshold	Threshold
SPRY3	0.160911	-0.178977	-0.250886	Non-Threshold	Non-Threshold
NFIX	0.965488	0.474223	6.18039	Non-Threshold	Threshold
TRMT1	0.47968	0.110253	6.02864	Non-Threshold	Threshold
SLC28A3	4.13253	3.18909	-4	Threshold	Non-Threshold
LYL1	1.13406	0.330164	8.8509	Non-Threshold	Threshold
DIAPH2	0.323149	0.0823865	3.70275	Non-Threshold	Threshold
MRC1	1.34169	1.06939	0.234239	Non-Threshold	Non-Threshold
PSMG4	0.138494	-0.060323	2.98381	Non-Threshold	Threshold
BPHL	0.369289	0.384941	1.68595	Non-Threshold	Threshold
TUBB2BP1	0.0151593	0.0333577	-4	Non-Threshold	Non-Threshold
SETDB2	4.17522	-0.828008	4.12463	Threshold	Threshold
CAB39L	0.66853	-0.227836	2.656	Non-Threshold	Threshold
RAD17P2	3.00166	-2.2675	-4	Threshold	Non-Threshold
ZNF227	0.0309069	0.0145291	3.56996	Non-Threshold	Threshold
ZNF235	0.0961106	0.0577467	2.05697	Non-Threshold	Threshold
ZNF225	0.774245	0.41286	1.38234	Non-Threshold	Threshold
ZNF180	2.09876	-0.769876	3.00464	Threshold	Threshold
ZNF683	2.6846	0.918084	3.89189	Threshold	Threshold
CRYBG2	0.356279	-0.4308	0.327007	Non-Threshold	Non-Threshold
DHDDS	0.590856	0.134167	4.39731	Non-Threshold	Threshold
HMGN2	0.570623	-0.0790683	7.11075	Non-Threshold	Threshold
METTL7B	0.1443	0.264973	-4	Non-Threshold	Non-Threshold
ITGA7	2.47876	-1.96876	-4	Threshold	Non-Threshold
GTSF1	2.51446	0.743961	1.93505	Threshold	Threshold
NCKAP1L	7.36754	0.378799	8.00803	Threshold	Threshold
CDHR1	0.161695	-0.174951	0.871565	Non-Threshold	Non-Threshold
GHITM	0.101794	0.0194536	7.23001	Non-Threshold	Threshold
TNPO1P1	0.115725	-0.162754	-0.934333	Non-Threshold	Non-Threshold
MAT2B	2.53185	-0.301708	6.74264	Threshold	Threshold
CCNG1	5.86012	-0.822206	5.59027	Threshold	Threshold
PTTG1	0.16679	0.114303	2.52436	Non-Threshold	Threshold
ZFP69	2.15394	-0.504472	1.94014	Threshold	Threshold
SMAP2	1.3317	0.19768	10.4341	Non-Threshold	Threshold
ZFP69B	1.69017	-1.59896	-4	Threshold	Non-Threshold
BMT2	1.939	-0.825337	3.53047	Threshold	Threshold
TMEM168	6.28067	-0.665431	3.94408	Threshold	Threshold
EXO5	0.00715353	-0.00461099	2.3065	Non-Threshold	Threshold
RBM10	4.5391	0.326293	7.08153	Threshold	Threshold
NDUFB11	1.58629	0.296958	6.57657	Threshold	Threshold
CDK16	0.928304	0.112017	5.38442	Non-Threshold	Threshold
ARAF	7.35164	0.467168	7.85536	Threshold	Threshold
USP11	3.98099	0.35982	5.96206	Threshold	Threshold
EXOC6B	0.441363	0.146901	2.84992	Non-Threshold	Threshold
SPR	0.711993	0.635544	0.275906	Non-Threshold	Non-Threshold
PTDSS2	0.618943	0.161952	3.58555	Non-Threshold	Threshold
HRAS	0.213545	-0.0862411	2.58616	Non-Threshold	Threshold
RNH1	5.69897	0.50168	7.17591	Threshold	Threshold
SIRT3	2.75936	0.289636	4.25616	Threshold	Threshold
FAM103A2P	0.418964	-0.127347	2.00711	Non-Threshold	Threshold
ASAP1-IT2	1.22798	1.10159	-0.461059	Non-Threshold	Non-Threshold
TMEM71	5.95861	-0.632465	6.65919	Threshold	Threshold
PHF20L1	4.09637	-0.830571	5.3604	Threshold	Threshold
TG	1.48463	-0.75786	0.472844	Non-Threshold	Non-Threshold
SLC20A2	0.31181	0.0897363	3.6476	Non-Threshold	Threshold
C11orf74	6.40894	-5.33353	-4	Threshold	Non-Threshold
PRR5L	0.105887	-0.0436383	4.42071	Non-Threshold	Threshold
COMMD9	0.383468	0.100951	6.10845	Non-Threshold	Threshold
WDR53	3.16363	-0.641281	3.15538	Threshold	Threshold
FBXO45	0.440325	-0.221228	2.26648	Non-Threshold	Threshold
RNF168	0.109377	-0.0315487	4.12937	Non-Threshold	Threshold
STX17	0.470332	-0.27103	2.31876	Non-Threshold	Threshold
ERP44	2.65981	-0.180749	6.68005	Threshold	Threshold
VCPIP1	0.696913	-0.266393	5.3215	Non-Threshold	Threshold
MYBL1	6.05899	-1.12374	4.40139	Threshold	Threshold
SCNN1A	0.711789	0.817637	-4	Non-Threshold	Non-Threshold
LTBR	3.11445	0.29562	6.77703	Threshold	Threshold
TNFRSF1A	3.24061	0.346393	9.02967	Threshold	Threshold
CBR1	0.00169552	-0.000664569	4.97587	Non-Threshold	Threshold
PLEKHA3	4.87615	-0.828119	3.64444	Threshold	Threshold
TSHZ1	0.112818	0.0497488	4.27043	Non-Threshold	Threshold
SLC46A3	0.882111	-0.142208	4.25664	Non-Threshold	Threshold
RAB28	2.24243	-0.63441	3.07261	Threshold	Threshold
PDE2A	1.17964	1.0277	-0.551193	Non-Threshold	Non-Threshold
PYGB	2.31652	0.369104	5.63057	Threshold	Threshold
RSBN1	0.753271	-0.263965	4.72898	Non-Threshold	Threshold
PJVK	1.50612	-1.31773	-1.26412	Threshold	Non-Threshold
LINC00476	0.170266	0.0760753	1.70825	Non-Threshold	Threshold
TMEM163	0.041098	0.0816836	-4	Non-Threshold	Non-Threshold
TTC30B	1.52569	-0.560391	1.83294	Threshold	Threshold
JAG1	0.032423	0.0372185	0.826911	Non-Threshold	Non-Threshold
BTBD3	0.874865	-0.562183	1.21801	Non-Threshold	Threshold
KRCC1	8.90658	-1.18585	4.43517	Threshold	Threshold
THNSL2	0.350043	0.286238	1.633	Non-Threshold	Threshold
RPIA	1.45055	-0.310575	5.08755	Non-Threshold	Threshold
EIF2AK3	0.141729	-0.0731392	3.69605	Non-Threshold	Threshold
F8A1	3.17688	0.490066	6.50358	Threshold	Threshold
ABAT	1.16445	-0.238514	4.35351	Non-Threshold	Threshold
NUBP1	5.07935	0.499125	5.42379	Threshold	Threshold
TVP23A	1.36747	1.11747	0.393744	Non-Threshold	Non-Threshold
ATF7IP2	4.6038	-0.63075	3.86877	Threshold	Threshold
SATB1-AS1	4.84771	-1.62909	1.45998	Threshold	Threshold
ZBTB4	0.686809	0.146995	6.73147	Non-Threshold	Threshold
FAM30A	0.00742808	0.00450698	2.23808	Non-Threshold	Threshold
IGHV6-1	0.185839	0.199362	0.275906	Non-Threshold	Non-Threshold
ATG13	1.94435	0.27834	6.54111	Threshold	Threshold
ATF1	0.964304	-0.290772	3.82207	Non-Threshold	Threshold
RNF2	1.71735	-0.48275	3.86161	Threshold	Threshold
TRMT1L	1.39123	-0.341704	4.34661	Non-Threshold	Threshold
SWT1	1.58754	-0.440805	2.34037	Threshold	Threshold
IL10RB-AS1	0.138323	-0.0865936	4.7404	Non-Threshold	Threshold
MYO1D	1.1619	0.323312	3.14113	Non-Threshold	Threshold
IFNGR2	0.547993	0.114294	6.97888	Non-Threshold	Threshold
TMEM50B	2.01138	-0.365718	3.87826	Threshold	Threshold
FRY	0.00174846	-0.00103678	5.26184	Non-Threshold	Threshold
GPR132	0.765708	0.231182	5.41162	Non-Threshold	Threshold
BRF1	3.82707	0.309957	5.4484	Threshold	Threshold
SLC25A38P1	0.356511	0.363346	-1.37922	Non-Threshold	Non-Threshold
SUCO	1.66647	-0.77109	2.9057	Threshold	Threshold
PIGC	4.01818	-0.584421	5.38225	Threshold	Threshold
KCTD18	0.595258	-0.186371	3.59348	Non-Threshold	Threshold
SGO2	1.05807	-0.892197	0.556469	Non-Threshold	Non-Threshold
TYW5	1.00065	-0.666064	1.12575	Non-Threshold	Threshold
SPATS2L	1.10975	0.382313	3.13893	Non-Threshold	Threshold
ANKRD26	0.895014	-0.731457	0.800969	Non-Threshold	Non-Threshold
CPNE7	0.942615	0.843331	-0.617662	Non-Threshold	Non-Threshold
CHMP1A	2.51034	0.228681	7.36288	Threshold	Threshold
MPP7	1.12734	-0.25295	4.07803	Non-Threshold	Threshold
RAB18	15.3036	-1.39067	5.8056	Threshold	Threshold
SCN9A	0.676033	-0.727018	-1.10392	Non-Threshold	Non-Threshold
GLRX3P2	0.820907	-0.619067	-0.665924	Non-Threshold	Non-Threshold
SLC39A6	0.570471	-0.33248	4.09375	Non-Threshold	Threshold
RPRD1A	3.34356	-0.380781	4.34676	Threshold	Threshold
SLAIN1	0.857667	-0.366056	3.55143	Non-Threshold	Threshold
FTO	0.6528	0.194488	3.42115	Non-Threshold	Threshold
RPGRIP1L	0.0947005	-0.11626	0.313168	Non-Threshold	Non-Threshold
TUBB4B	2.54987	0.260622	7.34947	Threshold	Threshold
HERPUD1	3.08812	0.18912	6.97413	Threshold	Threshold
NUP93	4.15614	0.295459	5.24706	Threshold	Threshold
HYI	2.29198	0.568181	2.42894	Threshold	Threshold
TJP3	1.27574	0.523874	2.70422	Non-Threshold	Threshold
FIZ1	1.65255	0.278217	4.23975	Threshold	Threshold
PHKA2	0.882223	0.128592	5.84024	Non-Threshold	Threshold
NEXN-AS1	1.3851	-1.5317	-4	Non-Threshold	Non-Threshold
MAP3K15	0.195216	-0.270824	-1.79167	Non-Threshold	Non-Threshold
PDHA1	2.08496	0.248809	4.83506	Threshold	Threshold
DUX4L50	1.72726	0.421943	4.1112	Threshold	Threshold
RHAG	1.48008	-1.76401	-4	Non-Threshold	Non-Threshold
FFAR2	0.134656	-0.0559022	7.46867	Non-Threshold	Threshold
MCRIP2	1.17358	0.280001	4.44702	Non-Threshold	Threshold
DMKN	0.0419043	0.0836205	-4	Non-Threshold	Non-Threshold
FARP2	0.245104	-0.106636	2.9515	Non-Threshold	Threshold
RAB12	2.32279	-0.753082	3.88927	Threshold	Threshold
IDH3A	0.0515147	0.0305911	4.30271	Non-Threshold	Threshold
MYL12BP1	0.976396	-0.24491	2.80785	Non-Threshold	Threshold
TBC1D2B	1.63794	0.223606	6.65772	Threshold	Threshold
CIB2	0.694336	0.399602	1.75526	Non-Threshold	Threshold
DISP2	1.14894	0.990802	-0.52869	Non-Threshold	Non-Threshold
ZNF681	0.559345	-0.573753	1.26722	Non-Threshold	Threshold
DCUN1D5	6.43415	-0.870038	3.26733	Threshold	Threshold
PROSER3	0.285025	-0.102767	3.03184	Non-Threshold	Threshold
PDGFD	2.53545	-1.15545	1.9778	Threshold	Threshold
MMP8	0.0242489	0.0477527	-0.304686	Non-Threshold	Non-Threshold
PRUNE2	0.249389	-0.271986	0.94324	Non-Threshold	Non-Threshold
GNAQ	4.52578	-0.372505	6.82905	Threshold	Threshold
NCAM1	0.648558	0.222988	2.83662	Non-Threshold	Threshold
FCGR1B	3.19021	-0.555293	4.2437	Threshold	Threshold
ADAMTS6	1.56367	1.58128	-4	Threshold	Non-Threshold
PHKB	0.000524387	0.000160207	5.50432	Non-Threshold	Threshold
WDR3	0.349327	0.141689	3.72506	Non-Threshold	Threshold
TMEM132D	0.0685976	-0.120395	-4	Non-Threshold	Non-Threshold
ABT1	0.491296	-0.0782077	5.82936	Non-Threshold	Threshold
REG4	0.464624	0.597426	0.11455	Non-Threshold	Non-Threshold
NLRP9P1	0.331557	0.39912	-0.271825	Non-Threshold	Non-Threshold
ZNRF3	2.36815	-2.17114	-4	Threshold	Non-Threshold
TNFAIP3	0.509363	-0.196418	5.82058	Non-Threshold	Threshold
HEBP2	1.90301	-0.35401	6.06398	Threshold	Threshold
NHSL1	1.41083	0.73259	1.33845	Non-Threshold	Threshold
NENF	0.158049	0.0557339	4.19975	Non-Threshold	Threshold
RPL23AP18	0.706132	-0.6221	-1.2645	Non-Threshold	Non-Threshold
TMEM206	0.388013	-0.225255	3.05859	Non-Threshold	Threshold
CLSTN1	2.34367	0.255766	6.97667	Threshold	Threshold
PIK3CD	0.640429	0.198609	9.18538	Non-Threshold	Threshold
PIK3CD-AS1	0.398025	0.251309	1.73382	Non-Threshold	Threshold
ZNF880	0.179328	-0.191594	1.37313	Non-Threshold	Threshold
CRNKL1	0.404981	-0.0683441	5.37395	Non-Threshold	Threshold
RPL12P12	1.40616	-0.316197	5.63739	Non-Threshold	Threshold
RPL41	5.03905	-1.22779	8.14758	Threshold	Threshold
LYPD3	0.570492	0.355374	1.65442	Non-Threshold	Threshold
TAF1A	0.0191313	-0.0390308	-4	Non-Threshold	Non-Threshold
PSMD13	1.42569	0.21127	6.59053	Non-Threshold	Threshold
ZNF154	0.0162976	-0.011666	1.71083	Non-Threshold	Threshold
RPL5P4	8.02411	-0.902157	5.6244	Threshold	Threshold
PSMB2	4.03858	0.340184	6.37611	Threshold	Threshold
C1orf216	0.452242	-0.117135	3.36855	Non-Threshold	Threshold
CLSPN	0.965408	0.819019	-1.25708	Non-Threshold	Non-Threshold
RMND5B	1.75589	0.222475	4.80806	Threshold	Threshold
RGS14	1.33631	0.150685	8.43777	Non-Threshold	Threshold
NHP2	1.0234	0.210233	5.70321	Non-Threshold	Threshold
N4BP3	0.293852	-0.183875	2.4807	Non-Threshold	Threshold
FAM153C	0.30549	-0.523466	-4	Non-Threshold	Non-Threshold
GS1-124K5.4	0.322239	0.51151	-1.25796	Non-Threshold	Non-Threshold
FTH1P10	0.115493	0.0560113	6.78806	Non-Threshold	Threshold
RHOG	0.0430804	0.0281801	9.43349	Non-Threshold	Threshold
PGAP2	0.403167	0.086943	3.62772	Non-Threshold	Threshold
NLGN2	0.0163041	-0.00989638	2.58347	Non-Threshold	Threshold
RASGRP3	0.196122	-0.106437	2.83827	Non-Threshold	Threshold
BIRC6	0.203698	0.0646762	5.8851	Non-Threshold	Threshold
ZNF518B	0.284784	-0.113599	3.81896	Non-Threshold	Threshold
INPPL1	1.0725	0.105411	7.24986	Non-Threshold	Threshold
CLPB	0.386692	0.149124	3.50192	Non-Threshold	Threshold
LRTOMT	0.878929	-0.40367	1.26648	Non-Threshold	Threshold
GNAQP1	0.0603827	0.091481	-1.20262	Non-Threshold	Non-Threshold
RHOQP2	1.06432	0.37642	1.62247	Non-Threshold	Threshold
CRTAP	0.0225665	-0.00363149	6.91307	Non-Threshold	Threshold
NR1H3	0.128908	-0.0943789	2.68147	Non-Threshold	Threshold
CELF1	0.703836	-0.208284	6.48532	Non-Threshold	Threshold
GSKIP	5.87615	-1.22551	4.14437	Threshold	Threshold
ATG2B	1.104	-0.232405	4.56031	Non-Threshold	Threshold
TCL1A	0.137067	0.0878527	5.63759	Non-Threshold	Threshold
ZCCHC3	1.48785	-0.237153	4.36485	Non-Threshold	Threshold
C20orf96	0.196803	-0.0837061	2.18562	Non-Threshold	Threshold
D2HGDH	0.00866731	0.00416246	4.51406	Non-Threshold	Threshold
RPL7AP11	0.454787	-0.11388	5.60792	Non-Threshold	Threshold
HCLS1	4.85078	0.372228	9.98423	Threshold	Threshold
FBXO40	2.45093	-2.19184	-4	Threshold	Non-Threshold
GOLGB1	1.887	0.265438	5.67816	Threshold	Threshold
ILDR1	0.794813	1.05164	-4	Non-Threshold	Non-Threshold
SLC15A2	0.105812	-0.0730069	1.9237	Non-Threshold	Threshold
IQCB1	3.61527	-0.564197	4.25549	Threshold	Threshold
ZEB2	0.440855	0.150318	6.49551	Non-Threshold	Threshold
AKAP10	0.525252	-0.154705	4.95844	Non-Threshold	Threshold
USP32P3	0.393367	-0.501542	-1.09259	Non-Threshold	Non-Threshold
SPECC1	1.43624	0.221671	4.61076	Non-Threshold	Threshold
MYH11	0.516272	0.236258	1.31931	Non-Threshold	Threshold
FOPNL	4.70333	-0.873914	2.60267	Threshold	Threshold
RNF144A	0.0394245	-0.015666	4.3428	Non-Threshold	Threshold
RSAD2	0.370467	-0.332343	3.90372	Non-Threshold	Threshold
TRIM47	1.95073	0.504379	3.1501	Threshold	Threshold
TRIM65	2.49365	0.412625	4.35912	Threshold	Threshold
TAGAP	0.416834	-0.197982	8.7362	Non-Threshold	Threshold
LINC01569	0.0142636	0.0201943	0.126743	Non-Threshold	Non-Threshold
CAMKMT	0.913523	0.290998	2.31974	Non-Threshold	Threshold
WNT7A	1.05356	0.595626	1.53553	Non-Threshold	Threshold
COL6A2	0.573819	-0.180397	5.96554	Non-Threshold	Threshold
CHCHD4	0.646766	-0.172608	2.98092	Non-Threshold	Threshold
ZNF710-AS1	2.08714	0.963051	0.0718154	Threshold	Non-Threshold
ZNF710	1.87678	0.397847	6.29979	Threshold	Threshold
SLC27A1	3.33199	0.541975	5.16822	Threshold	Threshold
CCDC194	3.71209	1.87194	-4	Threshold	Non-Threshold
PLVAP	1.10836	0.442061	4.42945	Non-Threshold	Threshold
BST2	2.32371	0.367221	6.74098	Threshold	Threshold
SLC26A8	0.232922	0.175721	2.09744	Non-Threshold	Threshold
MAPK13	0.135669	-0.0400743	5.3492	Non-Threshold	Threshold
ARHGEF11	0.493312	0.147128	6.30262	Non-Threshold	Threshold
PEAR1	0.0479749	0.0642023	1.29878	Non-Threshold	Threshold
METTL22	0.650052	-0.144863	3.47703	Non-Threshold	Threshold
MS4A1	1.00205	-0.502538	5.49599	Non-Threshold	Threshold
ITGB3BP	4.68194	-2.00275	2.1621	Threshold	Threshold
PRPF19	6.77728	0.471925	6.59556	Threshold	Threshold
CIRBP-AS1	0.407386	0.449068	0.772289	Non-Threshold	Non-Threshold
SNRPE	5.82681	-1.23187	3.64082	Threshold	Threshold
ATP2B4	0.237366	0.153069	6.56177	Non-Threshold	Threshold
LAX1	0.894103	0.23731	2.64848	Non-Threshold	Threshold
RWDD4P2	1.2188	-0.394329	1.53822	Non-Threshold	Threshold
MIR4435-2HG	2.30433	-0.373283	5.07989	Threshold	Threshold
RGPD6	0.238537	-0.130172	2.10354	Non-Threshold	Threshold
RPL5P9	4.78252	-0.719159	3.02291	Threshold	Threshold
BCL2L11	0.760435	0.264393	5.55351	Non-Threshold	Threshold
SLC35E3	0.764927	0.281219	3.42632	Non-Threshold	Threshold
AGAP4	1.04316	-0.215268	3.76563	Non-Threshold	Threshold
PARGP1	0.470775	0.526379	-1.77077	Non-Threshold	Non-Threshold
DDX54	7.75203	0.349184	6.23906	Threshold	Threshold
WASHC2C	0.469759	0.0989938	6.35261	Non-Threshold	Threshold
SDSL	0.169506	-0.186264	-0.0840865	Non-Threshold	Non-Threshold
C10orf128	2.28568	-0.494535	4.72985	Threshold	Threshold
LRRC45	0.00625123	0.0013396	4.56126	Non-Threshold	Threshold
LINC00662	1.42195	-0.749828	0.934098	Non-Threshold	Non-Threshold
SH3BGRL	0.462409	-0.0988588	7.23277	Non-Threshold	Threshold
ZDBF2	0.884691	-0.951171	0.481043	Non-Threshold	Non-Threshold
OCLN	1.14342	-1.0746	-1.39934	Non-Threshold	Non-Threshold
MRVI1-AS1	0.390746	0.65138	-4	Non-Threshold	Non-Threshold
RNF141	2.30247	-0.275021	5.54317	Threshold	Threshold
AMPD3	0.163517	-0.0637025	5.0546	Non-Threshold	Threshold
PTER	1.08776	-0.315003	2.92222	Non-Threshold	Threshold
MINDY3	3.49793	-0.89262	2.99298	Threshold	Threshold
FAM171A1	0.979248	-0.364411	2.25561	Non-Threshold	Threshold
RPP38	0.128138	0.0368105	4.23527	Non-Threshold	Threshold
NMT2	0.745214	-0.15756	4.02745	Non-Threshold	Threshold
PHLPP1	0.397373	0.108598	3.68301	Non-Threshold	Threshold
ZCCHC2	0.0978797	0.046372	5.20102	Non-Threshold	Threshold
BEST1	0.519334	-0.175584	4.92333	Non-Threshold	Threshold
CPSF7	0.240503	-0.101737	7.2839	Non-Threshold	Threshold
FTH1	0.78453	0.146181	11.3841	Non-Threshold	Threshold
ZNF85	4.18776	-2.6418	0.700986	Threshold	Non-Threshold
KIFC1	0.158309	-0.236115	-2.18581	Non-Threshold	Non-Threshold
ZBTB22	0.114595	-0.045796	2.14129	Non-Threshold	Threshold
TNFRSF14-AS1	1.96486	-0.433711	2.85355	Threshold	Threshold
C1orf174	0.432562	0.0944036	3.88323	Non-Threshold	Threshold
AJAP1	0.0437901	0.0590195	-1.36199	Non-Threshold	Non-Threshold
ATG101	1.94209	0.302608	5.03852	Threshold	Threshold
GRASP	0.743623	0.218935	3.17087	Non-Threshold	Threshold
NR4A1	0.118183	0.0855764	3.20934	Non-Threshold	Threshold
KNSTRN	0.937985	0.328362	2.69429	Non-Threshold	Threshold
PGAP1	0.791523	-0.759454	-0.217687	Non-Threshold	Non-Threshold
FUNDC2P2	0.228419	-0.260506	-0.0997658	Non-Threshold	Non-Threshold
PCGF1	0.128543	0.0382159	4.01066	Non-Threshold	Threshold
KLC3	0.598921	0.338601	4.2207	Non-Threshold	Threshold
LINC01184	0.0801024	-0.0500727	1.92499	Non-Threshold	Threshold
PRRC1	0.955696	0.372193	4.11454	Non-Threshold	Threshold
RHOBTB2	2.16572	0.324851	4.10373	Threshold	Threshold
EGR3	5.81816	-3.70901	-0.999454	Threshold	Non-Threshold
IGFBP4	0.11789	0.0563237	2.82178	Non-Threshold	Threshold
MTX3	1.88018	-0.571658	2.66492	Threshold	Threshold
THBS4	0.0152252	-0.0155369	0.461661	Non-Threshold	Non-Threshold
PAPD4	0.222277	-0.0997632	4.90525	Non-Threshold	Threshold
SERINC5	0.460327	0.142269	4.77033	Non-Threshold	Threshold
WIPF2	3.52324	0.792488	5.16118	Threshold	Threshold
MB21D2	0.189674	-0.193969	1.22934	Non-Threshold	Threshold
IGHV5-51	0.755483	0.321376	2.56908	Non-Threshold	Threshold
NDUFV2P1	1.21774	0.471094	0.809712	Non-Threshold	Non-Threshold
ZNF845	3.89521	-1.14789	3.08801	Threshold	Threshold
ZNF137P	0.252348	-0.34091	-0.305713	Non-Threshold	Non-Threshold
ZNF83	4.70333	-0.834304	4.87133	Threshold	Threshold
ZNF677	1.32118	-0.958058	1.02889	Non-Threshold	Threshold
RNF44	0.44543	0.165895	7.16912	Non-Threshold	Threshold
FAF2	0.71007	0.178519	5.18108	Non-Threshold	Threshold
TSPAN17	0.324549	0.0756891	4.6974	Non-Threshold	Threshold
HIGD2A	2.92452	0.343476	7.38463	Threshold	Threshold
GPRIN1	0.067768	-0.0750843	1.10382	Non-Threshold	Threshold
CDHR2	0.366931	0.333319	0.187606	Non-Threshold	Non-Threshold
LRRC37A3	0.730691	-0.315741	1.19975	Non-Threshold	Threshold
ZNF92	4.78516	-1.69784	3.21743	Threshold	Threshold
INTS4P2	0.0647909	-0.131511	-4	Non-Threshold	Non-Threshold
PHF12	0.882221	0.194543	6.98749	Non-Threshold	Threshold
PIK3CB	0.702354	0.186465	5.21267	Non-Threshold	Threshold
FAIM	1.86968	-1.44265	1.02577	Threshold	Threshold
ARMC8	1.07089	-0.247154	5.0285	Non-Threshold	Threshold
ZNF517	4.82681	0.787399	2.96833	Threshold	Threshold
RECQL4	0.23476	-0.187126	2.1698	Non-Threshold	Threshold
GPT	0.431083	0.483326	-3.20738	Non-Threshold	Non-Threshold
TP53TG1	0.517352	-0.217752	2.504	Non-Threshold	Threshold
LHPP	0.871867	0.236345	5.65059	Non-Threshold	Threshold
KIAA1324L	0.126158	0.178933	0.337625	Non-Threshold	Non-Threshold
CD36	0.164589	-0.0453798	6.45629	Non-Threshold	Threshold
ABRAXAS2	0.10473	0.0460561	4.21202	Non-Threshold	Threshold
RMDN1	0.868466	-0.29517	3.93228	Non-Threshold	Threshold
WWP1	0.795345	-0.25338	4.66299	Non-Threshold	Threshold
OSGIN2	1.08462	-0.301388	4.16923	Non-Threshold	Threshold
AF117829.1	0.0367969	0.0545142	-0.257955	Non-Threshold	Non-Threshold
CA2	1.21381	-0.50177	3.78516	Non-Threshold	Threshold
CCSER1	0.26556	-0.437615	-4	Non-Threshold	Non-Threshold
TIGD2	0.510421	0.285309	1.13471	Non-Threshold	Threshold
TMSB4XP8	0.147585	-0.0352925	8.7057	Non-Threshold	Threshold
SMARCAD1	1.662	-0.496792	3.79698	Threshold	Threshold
RNF115	0.687415	-0.137187	4.64876	Non-Threshold	Threshold
VEGFC	2.47692	1.62726	-4	Threshold	Non-Threshold
SNW1	0.979153	-0.153839	6.24174	Non-Threshold	Threshold
ADCK1	0.470978	0.174104	3.21768	Non-Threshold	Threshold
ECT2	0.152927	-0.245297	-0.60716	Non-Threshold	Non-Threshold
NFAM1	3.25847	0.59367	8.90469	Threshold	Threshold
RPL5P34	6.37572	-0.818742	5.60046	Threshold	Threshold
NIPBL	0.143845	-0.0451319	6.27149	Non-Threshold	Threshold
KRT18P31	0.250864	0.383136	-4	Non-Threshold	Non-Threshold
HSPA13	1.84128	-0.702131	3.16561	Threshold	Threshold
ABCC13	0.316015	-0.300363	2.79738	Non-Threshold	Threshold
RBM11	0.289899	-0.45642	-1.79167	Non-Threshold	Non-Threshold
SAMSN1	5.25964	-0.831147	4.85764	Threshold	Threshold
TRAV27	0.422503	0.264311	1.64876	Non-Threshold	Threshold
TRAV29DV5	1.35387	0.41522	2.63289	Non-Threshold	Threshold
TRDV1	0.745719	0.476863	0.323604	Non-Threshold	Non-Threshold
TRAV25	0.248593	0.189064	1.27135	Non-Threshold	Threshold
TRAV24	1.57533	0.60584	1.18177	Threshold	Threshold
TRAV30	0.431077	0.308805	0.252054	Non-Threshold	Non-Threshold
ZMYND15	0.0380715	0.0210324	2.76133	Non-Threshold	Threshold
CHDH	0.601629	-0.844047	-4	Non-Threshold	Non-Threshold
CXCL16	0.851036	0.169742	6.34262	Non-Threshold	Threshold
ARRB2	0.131793	0.0325893	9.52203	Non-Threshold	Threshold
PQBP1	0.741976	0.13197	5.95786	Non-Threshold	Threshold
C5orf42	0.275164	0.368538	-1.54745	Non-Threshold	Non-Threshold
WASF3	0.17158	0.183459	-0.0374527	Non-Threshold	Non-Threshold
MYOM1	1.2471	0.705561	1.82986	Non-Threshold	Threshold
MYL12B	3.97471	-0.451832	8.60185	Threshold	Threshold
AP005329.1	1.96858	-1.45371	-0.822183	Threshold	Non-Threshold
TGIF1	0.124419	0.0425137	4.2499	Non-Threshold	Threshold
FCRL1	0.756269	-0.461738	3.18764	Non-Threshold	Threshold
MTHFD1	7.16813	0.491511	5.15179	Threshold	Threshold
SGPP1	1.25557	-0.645337	3.55447	Non-Threshold	Threshold
IGIP	0.417758	-0.280133	2.12781	Non-Threshold	Threshold
IBTK	0.652223	-0.280023	4.24547	Non-Threshold	Threshold
UBE3D	1.52234	-0.789841	0.929353	Threshold	Non-Threshold
TPBG	0.336856	0.494645	-4	Non-Threshold	Non-Threshold
CCR3	0.439828	-0.150777	5.6509	Non-Threshold	Threshold
FLT1P1	0.985183	0.658563	1.11454	Non-Threshold	Threshold
CCR1	0.165388	-0.0914128	7.44909	Non-Threshold	Threshold
TMIE	0.339926	-0.497756	-1.84088	Non-Threshold	Non-Threshold
RSL24D1	10.0191	-2.45849	5.73581	Threshold	Threshold
EEF1A1P22	1.20527	-0.663091	-0.0840865	Non-Threshold	Non-Threshold
ATP1A1-AS1	1.18327	-1.00419	0.334076	Non-Threshold	Non-Threshold
ATP1A1	6.57675	0.290084	8.26441	Threshold	Threshold
TDRD7	0.526547	-0.139314	4.51667	Non-Threshold	Threshold
AGPAT4	0.0290809	-0.0101341	3.32247	Non-Threshold	Threshold
AGPAT4-IT1	0.311159	-0.1954	1.43249	Non-Threshold	Threshold
VAMP7	8.22113	-0.874616	4.34779	Threshold	Threshold
TMLHE	0.371061	-0.12372	3.5494	Non-Threshold	Threshold
ZNF823	2.19033	-1.22431	1.14201	Threshold	Threshold
HNRNPA1P10	3.43058	-0.20731	6.41343	Threshold	Threshold
ZNF440	1.15136	-0.539295	2.0828	Non-Threshold	Threshold
ZNF491	0.0432582	0.0822791	-4	Non-Threshold	Non-Threshold
ZNF441	0.0816901	-0.128298	-0.0871562	Non-Threshold	Non-Threshold
DLK2	0.312677	0.375586	-0.429525	Non-Threshold	Non-Threshold
TJAP1	1.76323	0.393505	5.52729	Threshold	Threshold
ABCC10	0.805128	-0.106057	4.59284	Non-Threshold	Threshold
DNPH1	0.138988	0.0613996	3.94323	Non-Threshold	Threshold
CUL9	2.31377	0.250939	5.64519	Threshold	Threshold
DPP9-AS1	1.15445	1.08203	-0.606256	Non-Threshold	Non-Threshold
UHRF1	0.272338	-0.0855943	2.75543	Non-Threshold	Threshold
CBWD1	5.28651	-0.904661	3.59551	Threshold	Threshold
PTPRS	0.359796	0.26481	2.43849	Non-Threshold	Threshold
TMEM106C	0.500063	-0.133547	3.68348	Non-Threshold	Threshold
ASB8	0.339128	-0.0608611	5.28534	Non-Threshold	Threshold
TSC22D1	2.30317	-0.498393	5.10402	Threshold	Threshold
SMARCE1P5	0.393826	-0.242813	0.876698	Non-Threshold	Non-Threshold
KIF20B	0.313564	-0.428713	0.313168	Non-Threshold	Non-Threshold
TSC22D1-AS1	0.804741	-0.689232	-0.723288	Non-Threshold	Non-Threshold
POU2F1	1.67949	0.307056	5.10872	Threshold	Threshold
CD247	0.000930913	0.000198418	7.44502	Non-Threshold	Threshold
CREG1	3.55967	-0.580237	6.45998	Threshold	Threshold
RCSD1	0.265092	-0.0619109	7.84157	Non-Threshold	Threshold
SHMT2	3.30366	0.28686	6.40702	Threshold	Threshold
TP53BP2	0.193532	0.0903457	5.00937	Non-Threshold	Threshold
FBXO28	2.80086	-0.543114	4.38562	Threshold	Threshold
DCTN2	0.775037	0.100688	6.02666	Non-Threshold	Threshold
HNRNPA1P54	0.119429	-0.0496347	0.635065	Non-Threshold	Non-Threshold
STAMBPL1	2.37368	-0.78851	3.12874	Threshold	Threshold
LIPN	0.358216	0.267274	1.91874	Non-Threshold	Threshold
ANKRD22	0.897046	-0.603437	0.870809	Non-Threshold	Non-Threshold
ZNF790-AS1	5.08725	3.93843	-4	Threshold	Non-Threshold
TMEM132C	0.475672	0.672212	-1.82955	Non-Threshold	Non-Threshold
BRI3BP	0.258798	0.0763994	4.21521	Non-Threshold	Threshold
SLC5A9	0.264628	-0.157295	1.21743	Non-Threshold	Threshold
SPATA6	0.157546	-0.0968399	2.18191	Non-Threshold	Threshold
SREK1IP1	1.02001	-0.221522	3.75406	Non-Threshold	Threshold
CWC27	0.491341	-0.195472	3.33196	Non-Threshold	Threshold
ISCA1P1	4.30803	-1.44744	2.34913	Threshold	Threshold
DIMT1	4.37572	-0.579721	5.49373	Threshold	Threshold
GPER1	1.47082	0.753515	1.47754	Non-Threshold	Threshold
GPR146	0.268471	0.234769	5.86151	Non-Threshold	Threshold
C7orf50	1.11857	0.279278	6.05162	Non-Threshold	Threshold
ZFAND2A	6.97881	-0.846878	3.89886	Threshold	Threshold
CTTNBP2NL	0.533206	0.53584	-0.070332	Non-Threshold	Non-Threshold
ZBP1	1.09992	0.248454	5.48289	Non-Threshold	Threshold
HNRNPA1P52	0.301462	-0.521768	-4	Non-Threshold	Non-Threshold
AP006621.3	1.27548	0.492733	1.54975	Non-Threshold	Threshold
GATD1	1.70908	0.319691	4.7019	Threshold	Threshold
CEND1	0.0943907	0.14326	-1.99945	Non-Threshold	Non-Threshold
LYN	0.111747	-0.0481802	9.3418	Non-Threshold	Threshold
DCAF12	0.191834	0.130607	8.93649	Non-Threshold	Threshold
CHCHD7	0.907094	-0.231314	4.0367	Non-Threshold	Threshold
UBAP1	0.204181	-0.0399368	7.2271	Non-Threshold	Threshold
SLC27A4	7.65758	0.591757	4.90127	Threshold	Threshold
COQ4	6.07212	0.473008	5.39895	Threshold	Threshold
DNM1	0.118994	0.116621	1.1969	Non-Threshold	Threshold
CIZ1	4.29158	0.338022	7.02432	Threshold	Threshold
SWI5	0.335851	-0.1455	3.21344	Non-Threshold	Threshold
MELK	0.0593656	-0.11205	-4	Non-Threshold	Non-Threshold
RNF38	0.276434	0.128949	5.68171	Non-Threshold	Threshold
GLIPR2	0.458199	0.0960133	8.51648	Non-Threshold	Threshold
CLTA	2.64303	0.306362	6.68523	Threshold	Threshold
GNE	0.784268	0.383426	3.15493	Non-Threshold	Threshold
NUAK2	0.796785	0.204388	6.46336	Non-Threshold	Threshold
YPEL2	0.577712	0.43814	3.72415	Non-Threshold	Threshold
TRBV7-6	0.966688	0.518981	1.25681	Non-Threshold	Threshold
PXDNL	4.73049	3.04158	-4	Threshold	Non-Threshold
TRBV13	0.834181	-0.549725	-0.534829	Non-Threshold	Non-Threshold
TRBV10-3	1.74519	0.546509	2.07298	Threshold	Threshold
RPL5P17	1.95159	-0.967512	-0.257033	Threshold	Non-Threshold
POC1B-AS1	2.56886	-1.33301	0.215616	Threshold	Non-Threshold
VCAN	0.696999	0.225889	7.61546	Non-Threshold	Threshold
MTO1	2.20033	-0.278468	4.582	Threshold	Threshold
EEF1A1	6.97062	-0.658664	12.2467	Threshold	Threshold
SLC17A5	0.0119467	0.00664029	2.99857	Non-Threshold	Threshold
AGFG2	3.76567	0.329889	5.08973	Threshold	Threshold
NYAP1	1.62522	-1.61992	-4	Threshold	Non-Threshold
PLEKHB1	0.693882	0.239119	4.83656	Non-Threshold	Threshold
COMMD10	3.88625	-0.91521	3.16831	Threshold	Threshold
CASP9	0.390029	0.123085	4.08721	Non-Threshold	Threshold
DNAJC16	1.24126	-0.381603	3.77843	Non-Threshold	Threshold
FSD1L	0.904335	-0.704029	0.843071	Non-Threshold	Non-Threshold
FAM53C	0.162642	0.0725473	7.03672	Non-Threshold	Threshold
FAM13B	0.0930681	-0.0444343	4.83188	Non-Threshold	Threshold
HBEGF	3.44011	-2.22345	0.198626	Threshold	Non-Threshold
PSMD7	0.840909	0.110329	6.05319	Non-Threshold	Threshold
AF106564.1	0.0232882	-0.0405015	-4	Non-Threshold	Non-Threshold
CPPED1	1.56219	0.376335	8.22256	Threshold	Threshold
GPD1L	1.9323	-0.370018	3.99884	Threshold	Threshold
UBE2O	1.40318	0.510903	6.1667	Non-Threshold	Threshold
SPHK1	4.15058	0.567152	3.63868	Threshold	Threshold
ERCC4	0.3025	-0.196093	2.09931	Non-Threshold	Threshold
ZDHHC11B	0.230325	-0.266851	0.907437	Non-Threshold	Non-Threshold
CEP72	0.0468592	-0.0723306	-0.0598641	Non-Threshold	Non-Threshold
TPPP	0.302883	-0.146544	2.01599	Non-Threshold	Threshold
ABCC5	0.353569	-0.123886	4.97513	Non-Threshold	Threshold
EIF2B5	1.18756	0.147548	5.76995	Non-Threshold	Threshold
RPL10P15	0.288788	-0.160971	0.706709	Non-Threshold	Non-Threshold
OSBPL11	0.106089	-0.0536456	5.3756	Non-Threshold	Threshold
SLC41A3	2.00177	0.296248	4.76916	Threshold	Threshold
ZXDC	0.469314	0.0907963	5.62937	Non-Threshold	Threshold
APBA2	0.778347	0.162913	4.70013	Non-Threshold	Threshold
IGKV6-21	2.92278	1.18786	0.933826	Threshold	Non-Threshold
IGKV2-26	0.782966	0.829578	-1.47716	Non-Threshold	Non-Threshold
IGKV2-29	0.0241724	-0.0327777	0.883192	Non-Threshold	Non-Threshold
MED1	0.625656	0.135958	4.26343	Non-Threshold	Threshold
FBXL20	1.1706	0.213993	4.88423	Non-Threshold	Threshold
RPL19	0.00120058	-0.000423695	10.7713	Non-Threshold	Threshold
PLXDC1	0.732843	-0.166389	3.35967	Non-Threshold	Threshold
PRDM5	0.553481	-0.6519	0.184248	Non-Threshold	Non-Threshold
SEC24D	0.179906	-0.0904751	5.18295	Non-Threshold	Threshold
GSTZ1	0.353678	0.122505	3.08348	Non-Threshold	Threshold
POMT2	0.731839	0.299463	2.81328	Non-Threshold	Threshold
NOXRED1	1.14158	-1.10188	-0.974235	Non-Threshold	Non-Threshold
43531	3.33621	-0.525333	6.49024	Threshold	Threshold
TEKT4P2	1.49377	0.467871	3.24309	Non-Threshold	Threshold
MIR3648-2	0.915625	0.590517	-0.477161	Non-Threshold	Non-Threshold
SUSD6	0.364948	0.186458	7.01724	Non-Threshold	Threshold
SRSF5	11.6517	-0.811641	7.26419	Threshold	Threshold
C2orf88	4.19654	-1.07548	3.46997	Threshold	Threshold
PMS1	2.41545	-1.02834	2.64895	Threshold	Threshold
OSGEPL1	0.578307	-0.437253	1.23071	Non-Threshold	Threshold
ORMDL1	12.9172	-0.927289	5.74911	Threshold	Threshold
ANKAR	0.681559	-0.719986	-0.255922	Non-Threshold	Non-Threshold
ASNSD1	6.10513	-0.80575	3.79496	Threshold	Threshold
HNRNPCP2	2.93621	-0.284608	5.13638	Threshold	Threshold
MTG2	1.82827	0.219092	5.60621	Threshold	Threshold
LSM14B	0.475455	0.0904632	5.62784	Non-Threshold	Threshold
SS18L1	1.9764	-0.523252	3.06668	Threshold	Threshold
PSMA7	0.155274	0.0356366	7.10818	Non-Threshold	Threshold
PA2G4P1	0.287223	-0.180505	-0.192059	Non-Threshold	Non-Threshold
CUL4B	1.73832	-0.290659	6.17012	Threshold	Threshold
LAMP2	0.177506	-0.0403761	7.52246	Non-Threshold	Threshold
MCTS1	0.73273	-0.212757	4.06397	Non-Threshold	Threshold
MCTS1	0.0289968	-0.0376101	-1.28857	Non-Threshold	Non-Threshold
LUC7L	0.902316	-0.144392	5.23894	Non-Threshold	Threshold
ABHD12B	0.524051	-0.313494	1.27936	Non-Threshold	Threshold
BRD3	0.47527	0.19612	5.50527	Non-Threshold	Threshold
BRD3OS	0.749272	0.303931	3.72108	Non-Threshold	Threshold
VAV2	0.475589	0.172665	4.4502	Non-Threshold	Threshold
SLC2A6	1.97449	0.293981	5.20025	Threshold	Threshold
ADAMTS13	1.26108	-1.42569	-4	Non-Threshold	Non-Threshold
REXO4	0.813024	0.117203	5.18303	Non-Threshold	Threshold
LSM4	0.829875	0.20542	5.89744	Non-Threshold	Threshold
U47924.2	0.757022	-0.774694	0.139429	Non-Threshold	Non-Threshold
MEF2A	0.254269	-0.15993	5.29513	Non-Threshold	Threshold
PGPEP1	2.40021	0.678587	5.60557	Threshold	Threshold
GPATCH1	2.09622	0.561478	3.98245	Threshold	Threshold
FAAP24	0.0908299	-0.0775315	1.44347	Non-Threshold	Threshold
ANKRD27	0.335564	-0.0950554	5.14927	Non-Threshold	Threshold
CERS4	0.812912	0.153635	5.2677	Non-Threshold	Threshold
CTXN1	1.56216	-1.51171	-4	Threshold	Non-Threshold
PEX11G	0.105039	0.181708	-2.26566	Non-Threshold	Non-Threshold
ESPNL	1.01255	1.20481	-4	Non-Threshold	Non-Threshold
MCM3	4.77728	0.396126	5.63391	Threshold	Threshold
SNAP23	1.60049	-0.322942	5.53188	Threshold	Threshold
LRRC57	0.376067	0.154007	2.93274	Non-Threshold	Threshold
HAUS2	1.76436	-1.24696	1.44248	Threshold	Threshold
NPEPPS	0.660015	-0.158916	6.66919	Non-Threshold	Threshold
OSBPL7	1.61423	0.296696	4.97703	Threshold	Threshold
MNDA	1.55619	-0.208445	10.9753	Threshold	Threshold
KATNBL1P6	4.30803	-1.15868	2.13831	Threshold	Threshold
SASH1	1.00184	0.516255	1.58513	Non-Threshold	Threshold
PRSS23	0.240771	-0.0998953	3.27822	Non-Threshold	Threshold
ZMYM3	0.0772159	0.0252378	5.08098	Non-Threshold	Threshold
NONO	0.379745	-0.042372	7.2729	Non-Threshold	Threshold
CXorf65	0.110819	0.0614281	3.20946	Non-Threshold	Threshold
FOXO4	0.0745044	-0.0362013	5.97118	Non-Threshold	Threshold
NFIL3	1.69177	-0.417537	6.36014	Threshold	Threshold
MAF1	1.28239	0.228697	7.95194	Non-Threshold	Threshold
BCL2L13	3.26086	-0.457576	4.94065	Threshold	Threshold
IFNLR1	0.569961	0.386126	1.29988	Non-Threshold	Threshold
SRSF10	3.35548	-0.508072	4.70669	Threshold	Threshold
OSBPL8	2.8711	-0.744152	6.22791	Threshold	Threshold
STPG1	0.0262653	0.0213441	1.50267	Non-Threshold	Threshold
AP3M1	1.80215	0.366767	5.85488	Threshold	Threshold
RBM22	1.45415	-0.118014	6.52328	Non-Threshold	Threshold
GPX3	0.704014	0.24363	2.67259	Non-Threshold	Threshold
ZNF300	0.287557	-0.349328	-0.0925867	Non-Threshold	Non-Threshold
SYNPO	2.2285	0.673594	3.33377	Threshold	Threshold
SMIM3	4.91721	-0.530483	4.39026	Threshold	Threshold
SYPL1	1.012	-0.16249	4.96901	Non-Threshold	Threshold
CDHR3	0.41866	-0.439051	-0.669049	Non-Threshold	Non-Threshold
ATXN7L1	0.845764	0.187103	4.08067	Non-Threshold	Threshold
C5orf66	2.93336	1.69545	-1.24722	Threshold	Non-Threshold
RASSF3	2.64581	-0.480993	7.7784	Threshold	Threshold
SFXN2	0.245303	0.128088	2.07568	Non-Threshold	Threshold
GTF2IRD2P1	0.149414	0.106804	0.461661	Non-Threshold	Non-Threshold
FKBP6	0.00975807	-0.006289	0.418926	Non-Threshold	Non-Threshold
PEF1	0.832482	0.186558	6.08578	Non-Threshold	Threshold
TRMT112P6	0.933951	1.43111	-4	Non-Threshold	Non-Threshold
KIF3C	0.55953	0.182004	3.77143	Non-Threshold	Threshold
DNMT3A	0.677733	0.130917	5.36721	Non-Threshold	Threshold
ASXL2	0.745073	0.218869	5.00431	Non-Threshold	Threshold
RPL7P22	0.112406	0.120742	-1.27179	Non-Threshold	Non-Threshold
ZNF366	2.53978	2.01122	0.308318	Threshold	Non-Threshold
MRPS27	0.265531	0.0624796	5.15548	Non-Threshold	Threshold
UNC93B2	0.543626	0.679978	-4	Non-Threshold	Non-Threshold
ZNF12	0.0738059	0.0319542	3.05748	Non-Threshold	Threshold
ZNF316	3.0352	0.239432	6.75885	Threshold	Threshold
UNC93B1	3.70765	0.320581	7.86012	Threshold	Threshold
PTBP3	1.4288	-0.37788	6.83345	Non-Threshold	Threshold
INIP	2.55845	-0.425141	4.013	Threshold	Threshold
KMT5B	1.45824	-0.269307	4.93852	Non-Threshold	Threshold
HSDL2	0.599907	-0.220496	4.78024	Non-Threshold	Threshold
UBXN10	0.218538	0.250514	1.04528	Non-Threshold	Threshold
PDS5A	0.385266	-0.123133	6.00933	Non-Threshold	Threshold
RHOH	0.208244	0.0598003	5.61479	Non-Threshold	Threshold
OCIAD2	0.0470283	0.0191629	3.91945	Non-Threshold	Threshold
OCIAD1	4.0716	-0.306352	5.96251	Threshold	Threshold
SGCB	0.957858	-0.817102	0.584634	Non-Threshold	Non-Threshold
DCUN1D4	2.34218	-0.573053	2.65026	Threshold	Threshold
CYB561D1	4.77055e-05	-2.59e-05	4.47993	Non-Threshold	Threshold
B3GAT1	1.35867	0.549469	3.04742	Non-Threshold	Threshold
GLB1L2	1.06243	1.01737	0.60473	Non-Threshold	Non-Threshold
GLB1L3	0.788228	-0.911371	-0.257955	Non-Threshold	Non-Threshold
VPS26B	1.01544	0.135857	6.92793	Non-Threshold	Threshold
ZNF786	1.31168	-0.342768	3.13272	Non-Threshold	Threshold
TPK1	1.53481	-0.41032	3.25791	Threshold	Threshold
EZH2	0.239172	-0.15349	2.77531	Non-Threshold	Threshold
CUL1	0.680798	0.100368	5.62937	Non-Threshold	Threshold
ZMYND8	0.314319	0.0823603	5.53559	Non-Threshold	Threshold
ELMO2	2.46275	0.290495	6.5817	Threshold	Threshold
SCUBE3	0.461318	-0.655925	-4	Non-Threshold	Non-Threshold
GRAPL	0.572128	0.291465	2.27253	Non-Threshold	Threshold
LIM2	1.12996	1.31515	-4	Non-Threshold	Non-Threshold
C19orf84	0.131982	-0.209495	-4	Non-Threshold	Non-Threshold
UBE2B	5.51286	-0.567757	6.88611	Threshold	Threshold
CAMLG	10.5171	-0.707469	5.20018	Threshold	Threshold
CDKN2AIPNL	1.43161	-0.369963	2.02336	Non-Threshold	Threshold
RPS15AP1	2.97137	-1.2667	0.969504	Threshold	Non-Threshold
RPL41P1	4.36754	-1.17777	8.65497	Threshold	Threshold
XRN2	0.151868	0.0330853	7.20235	Non-Threshold	Threshold
MMP25-AS1	0.208932	0.0750146	5.13084	Non-Threshold	Threshold
SLX4	7.69897	0.654138	4.34892	Threshold	Threshold
VGLL4	0.0185553	-0.0141459	4.75161	Non-Threshold	Threshold
TSEN2	0.00563795	-0.00382422	1.67674	Non-Threshold	Threshold
TMEM40	3.59366	-0.742495	3.81809	Threshold	Threshold
IGHV1-58	0.185509	-0.269624	-2.13241	Non-Threshold	Non-Threshold
IGHV4-59	0.859919	0.493323	2.01358	Non-Threshold	Threshold
IGHV3-53	0.282723	0.204136	0.542852	Non-Threshold	Non-Threshold
RAB40B	0.904876	-0.442336	1.32084	Non-Threshold	Threshold
PTPRC	1.18702	-0.323756	10.032	Non-Threshold	Threshold
DDX59	0.73738	-0.224918	4.21123	Non-Threshold	Threshold
GPR25	1.42261	-1.56339	-4	Non-Threshold	Non-Threshold
CAMSAP2	2.00596	-1.34898	0.919039	Threshold	Non-Threshold
DHRS11	0.0553986	-0.0338749	0.639787	Non-Threshold	Non-Threshold
PIGW	0.100746	-0.130617	-0.310643	Non-Threshold	Non-Threshold
MYO19	0.710169	-0.183618	3.2024	Non-Threshold	Threshold
ZNHIT3	4.10458	-0.916927	3.02061	Threshold	Threshold
CCL4L2	4.34294	-2.11445	0.459978	Threshold	Non-Threshold
VEPH1	0.288648	0.404821	-1.66226	Non-Threshold	Non-Threshold
TOP2A	1.96534	0.855998	1.28028	Threshold	Threshold
CORO2B	2.23257	1.16467	1.65549	Threshold	Threshold
GLCE	1.32229	-0.384073	2.46937	Non-Threshold	Threshold
MAP2K5	1.09628	0.136319	4.54473	Non-Threshold	Threshold
FEM1B	1.70883	-0.338314	4.68871	Threshold	Threshold
PIAS1	1.81774	0.230346	6.69107	Threshold	Threshold
HNRNPH3	0.2061	-0.057926	5.8313	Non-Threshold	Threshold
RUFY2	0.313347	-0.290399	1.65026	Non-Threshold	Threshold
DNA2	0.369227	0.563416	-4	Non-Threshold	Non-Threshold
SLC25A16	0.0471547	0.0308255	2.29823	Non-Threshold	Threshold
FOXO3	1.46793	0.368259	5.9428	Non-Threshold	Threshold
IL31RA	1.03831	1.16861	-4	Non-Threshold	Non-Threshold
MBD2	7.80967	-0.407447	7.16426	Threshold	Threshold
RPS26P47	2.24485	-0.579804	6.43345	Threshold	Threshold
TEX30	1.48367	-1.30505	0.553343	Non-Threshold	Non-Threshold
CMTM3	0.484872	0.127321	6.48817	Non-Threshold	Threshold
ASMTL	2.45172	0.291877	5.23302	Threshold	Threshold
P2RY8	0.0210824	0.00893866	5.88009	Non-Threshold	Threshold
ASMTL-AS1	0.878448	0.688277	0.599239	Non-Threshold	Non-Threshold
COA7	0.0921144	0.108266	0.822438	Non-Threshold	Non-Threshold
ZYG11B	1.10876	-0.310348	3.96432	Non-Threshold	Threshold
FAM159A	3.31304	0.598572	4.09418	Threshold	Threshold
RTRAF	7.66959	-0.493703	6.19466	Threshold	Threshold
PTGDR	0.717943	-0.268468	3.23522	Non-Threshold	Threshold
FLYWCH2	3.45991	0.426554	4.34721	Threshold	Threshold
ZG16B	0.16238	0.201163	0.285925	Non-Threshold	Non-Threshold
PRSS30P	0.599548	-0.436585	1.71837	Non-Threshold	Threshold
PRSS21	0.0811338	0.120449	0.323806	Non-Threshold	Non-Threshold
PRSS41	1.46788	-1.32333	-1.96428	Non-Threshold	Non-Threshold
PRSS33	0.0884207	0.0720188	4.03452	Non-Threshold	Threshold
SPATA5L1	0.817427	-0.252712	3.34234	Non-Threshold	Threshold
DST	0.473307	0.503867	1.20946	Non-Threshold	Threshold
ATP5F1	2.8114	-0.305976	6.75165	Threshold	Threshold
GATM	0.399725	-0.480435	-0.264503	Non-Threshold	Non-Threshold
KCND3	0.92887	-1.0851	-4	Non-Threshold	Non-Threshold
SLC30A4	2.15388	-1.28078	1.76585	Threshold	Threshold
CENPP	0.734536	-0.556017	2.93228	Non-Threshold	Threshold
NOL8	3.20878	-0.348538	4.90196	Threshold	Threshold
BICD2	0.0853889	-0.0382105	6.20965	Non-Threshold	Threshold
IARS	0.227734	0.0610224	5.33542	Non-Threshold	Threshold
CBL	0.297657	0.153572	6.17659	Non-Threshold	Threshold
CCDC153	1.16539	-0.724012	1.45075	Non-Threshold	Threshold
OAF	1.95185	0.265152	5.03216	Threshold	Threshold
PDZD3	0.0694158	-0.130482	-1.44553	Non-Threshold	Non-Threshold
NECTIN1	1.31324	0.257822	4.37156	Non-Threshold	Threshold
HLX	0.294578	-0.0886623	6.14201	Non-Threshold	Threshold
EPB41L2	1.33835	0.431942	3.48854	Non-Threshold	Threshold
L3MBTL3	0.2912	-0.12993	3.7123	Non-Threshold	Threshold
AKAP7	1.82049	-0.804341	2.11551	Threshold	Threshold
TMEM200A	0.268478	-0.374605	-0.0250421	Non-Threshold	Non-Threshold
DPY19L1	0.563888	-0.273051	3.10664	Non-Threshold	Threshold
H2AFJ	0.674304	0.169324	5.5903	Non-Threshold	Threshold
HIST4H4	0.0641869	-0.0942914	-1.29304	Non-Threshold	Non-Threshold
NFE2	0.555282	0.178789	8.78468	Non-Threshold	Threshold
COPZ1	0.0588633	-0.0210898	7.01121	Non-Threshold	Threshold
HNRNPA1	3.48679	-0.198711	7.35036	Threshold	Threshold
BHLHB9	0.333688	-0.475362	-4	Non-Threshold	Non-Threshold
ZNF26	1.03667	-0.401345	2.59003	Non-Threshold	Threshold
POLE	0.254203	0.050594	4.93745	Non-Threshold	Threshold
ZNF84	1.56387	-0.668841	3.30088	Threshold	Threshold
FAM167A	1.54669	0.863888	1.44536	Threshold	Threshold
AF131216.4	0.733343	-0.749886	-4	Non-Threshold	Non-Threshold
MTMR9	2.19221	-0.61852	3.27197	Threshold	Threshold
UFD1	0.0589475	-0.0169051	5.47547	Non-Threshold	Threshold
PDCD6IPP1	1.19959	1.06188	1.23684	Non-Threshold	Threshold
SELENOW	0.210925	-0.0599942	6.07333	Non-Threshold	Threshold
CABP5	2.88956	-1.63932	1.84136	Threshold	Threshold
PLA2G4C	0.256898	0.317714	1.64013	Non-Threshold	Threshold
GRIN2D	2.02635	0.696242	0.817006	Threshold	Non-Threshold
CCDC114	0.31814	-0.411911	0.296668	Non-Threshold	Non-Threshold
EMP3	2.29546	0.368293	8.36223	Threshold	Threshold
TMEM143	0.333594	0.0956686	3.32753	Non-Threshold	Threshold
DUSP2	1.27613	-0.455053	4.26986	Non-Threshold	Threshold
HSPBP1	3.43573	0.459172	4.84629	Threshold	Threshold
BRSK1	0.610031	0.496091	0.569783	Non-Threshold	Non-Threshold
LCP2	0.914911	0.133254	8.83588	Non-Threshold	Threshold
C5orf58	0.53404	-0.556936	0.139429	Non-Threshold	Non-Threshold
KCNMB1	1.88351	0.479978	3.11556	Threshold	Threshold
VOPP1	0.279762	-0.0621359	6.6853	Non-Threshold	Threshold
LRRC28	0.677613	0.151195	3.12987	Non-Threshold	Threshold
CASP7	0.630899	-0.327124	2.64681	Non-Threshold	Threshold
TUBBP6	4.94692	3.02314	-4	Threshold	Non-Threshold
DTX3	0.498521	0.119441	4.3976	Non-Threshold	Threshold
DROSHA	0.380384	0.0882275	4.87272	Non-Threshold	Threshold
GOLPH3	0.868181	-0.258572	5.92532	Non-Threshold	Threshold
C5orf22	1.41404	0.283524	3.77515	Non-Threshold	Threshold
LYPD2	0.807719	0.668366	2.50907	Non-Threshold	Threshold
THEM6	1.93758	0.273558	4.56875	Threshold	Threshold
C1D	4.92082	-1.09085	2.82207	Threshold	Threshold
MEIS1	1.01175	-0.694977	1.92879	Non-Threshold	Threshold
SLC8A1-AS1	0.978956	1.02104	-2.47564	Non-Threshold	Non-Threshold
SLC8A1	0.188776	-0.0846819	4.28592	Non-Threshold	Threshold
RPS27P29	1.21173	-0.712426	2.12874	Non-Threshold	Threshold
ZNF595	2.13317	-0.843874	2.06534	Threshold	Threshold
DDIT4	0.355532	-0.110402	6.16176	Non-Threshold	Threshold
NDUFB1	8.22113	-1.114	4.9341	Threshold	Threshold
CPSF2	0.105969	0.0439378	5.12082	Non-Threshold	Threshold
SLC24A4	1.20488	0.371365	4.86706	Non-Threshold	Threshold
ELL2P2	1.54691	1.55902	-4	Threshold	Non-Threshold
STK10	0.198559	0.0604343	8.70183	Non-Threshold	Threshold
ZC3H14	0.021223	-0.00688994	4.44925	Non-Threshold	Threshold
PTPN4	3.65607	-0.450805	5.40442	Threshold	Threshold
ERC1	1.41859	0.531766	3.92341	Non-Threshold	Threshold
FBXL14	1.28857	-0.232101	4.27466	Non-Threshold	Threshold
TDP1	0.440657	0.121986	4.06212	Non-Threshold	Threshold
WNT5B	1.02787	0.79568	0.134015	Non-Threshold	Non-Threshold
CAB39	1.00771	-0.350012	7.17508	Non-Threshold	Threshold
TRIP12	0.08778	-0.026474	7.55412	Non-Threshold	Threshold
WRAP73	0.426202	0.0729875	4.90479	Non-Threshold	Threshold
SENP7	1.37996	-0.57929	4.25999	Non-Threshold	Threshold
RPL24	3.67736	-0.721453	8.33057	Threshold	Threshold
SPDYE2B	1.19133	0.418627	1.30345	Non-Threshold	Threshold
KRT1	0.45154	0.356495	5.69253	Non-Threshold	Threshold
ZNF675	7.52288	-1.32063	2.56803	Threshold	Threshold
TNRC18P3	0.573992	0.38802	1.61088	Non-Threshold	Threshold
ABLIM1	0.149623	0.084712	6.51032	Non-Threshold	Threshold
FAM160B1	0.797963	-0.282207	4.50668	Non-Threshold	Threshold
TVP23B	3.00713	-1.01971	2.99298	Threshold	Threshold
UBE2SP2	2.06278	0.584986	1.0464	Threshold	Threshold
BAIAP2L2	0.212608	0.325543	-1.31064	Non-Threshold	Non-Threshold
PLA2G6	1.40732	0.211163	5.11231	Non-Threshold	Threshold
MAFF	2.14113	-0.469374	2.8937	Threshold	Threshold
TMEM184B	0.0263043	0.00865158	6.20488	Non-Threshold	Threshold
EIF3C	2.47264	0.343582	7.44607	Threshold	Threshold
CBX3	11.9872	-1.08721	5.87339	Threshold	Threshold
IL16	0.950014	0.106258	8.11055	Non-Threshold	Threshold
TLNRD1	0.381846	-0.0700586	6.10108	Non-Threshold	Threshold
CFAP161	0.181512	0.232951	-0.257669	Non-Threshold	Non-Threshold
C15orf41	0.331501	0.220643	1.20855	Non-Threshold	Threshold
SPRED1	0.065298	-0.0716816	1.19148	Non-Threshold	Threshold
WWP2	3.21144	0.434304	7.31999	Threshold	Threshold
CLEC18A	1.3254	0.487925	1.40055	Non-Threshold	Threshold
PSKH1	0.0124262	-0.0052372	5.49835	Non-Threshold	Threshold
TREML2	1.61702	0.346302	6.60305	Threshold	Threshold
TREML1	0.39079	0.148078	5.28489	Non-Threshold	Threshold
DAAM2	0.134166	0.16981	2.27285	Non-Threshold	Threshold
FAN1	1.37187	-0.688903	2.06534	Non-Threshold	Threshold
OTUD7A	0.269763	-0.260499	-0.0174328	Non-Threshold	Non-Threshold
LINC02352	0.209723	-0.119211	1.70698	Non-Threshold	Threshold
KLF13	0.186435	0.0744445	6.91367	Non-Threshold	Threshold
MAP4K4	1.55961	0.23319	7.26504	Threshold	Threshold
IL1R1	0.647972	-0.321385	3.2339	Non-Threshold	Threshold
HNRNPU	3.84065	0.205923	8.58151	Threshold	Threshold
SMYD3	0.566122	0.229627	2.66279	Non-Threshold	Threshold
TTC3	0.209995	0.0841801	6.08817	Non-Threshold	Threshold
DYRK1A	0.916304	-0.322383	5.86805	Non-Threshold	Threshold
COX20	5.1209	-1.14019	4.22735	Threshold	Threshold
DSCR3	0.355693	-0.0848866	5.48033	Non-Threshold	Threshold
AP001412.1	1.22056	1.17817	-2.88332	Non-Threshold	Non-Threshold
LRRC7	4.9393	2.80312	-0.0374527	Threshold	Non-Threshold
CTBP2P8	1.7679	-0.69596	0.932557	Threshold	Non-Threshold
UGGT1	0.572521	0.144693	5.30892	Non-Threshold	Threshold
POTEF	3.04205	2.60245	-4	Threshold	Non-Threshold
SLC25A1	0.883538	0.178312	5.22364	Non-Threshold	Threshold
LINC00426	0.221892	-0.107842	2.23071	Non-Threshold	Threshold
CUL2	0.121285	0.0322964	4.31277	Non-Threshold	Threshold
CREM	0.597566	-0.225164	2.3042	Non-Threshold	Threshold
UTP6	1.63142	-0.150468	5.23559	Threshold	Threshold
OMG	0.659012	-0.517187	0.75541	Non-Threshold	Non-Threshold
NF1	1.22873	0.306243	4.26583	Non-Threshold	Threshold
AP000254.1	0.0167897	0.0184427	0.319743	Non-Threshold	Non-Threshold
NDUFB10	1.94521	0.325155	6.34787	Threshold	Threshold
HAGH	0.146487	0.0770644	7.34467	Non-Threshold	Threshold
NUBP2	0.260266	0.062063	5.88392	Non-Threshold	Threshold
EME2	0.48117	0.241973	5.11433	Non-Threshold	Threshold
SNHG19	1.11171	-0.715212	1.37467	Non-Threshold	Threshold
FAHD1	1.73874	-0.414319	3.50278	Threshold	Threshold
ARRDC1-AS1	0.288406	-0.0889531	3.53409	Non-Threshold	Threshold
MEX3D	0.624648	-0.223457	2.35129	Non-Threshold	Threshold
MS4A3	3.7471	-1.81946	2.10511	Threshold	Threshold
TCN1	0.101396	0.0953795	2.68405	Non-Threshold	Threshold
ABCA7	0.183514	-0.0381468	8.19348	Non-Threshold	Threshold
MRPL16	0.166812	-0.0321095	4.97069	Non-Threshold	Threshold
ARHGAP45	4.79588	0.24151	9.91886	Threshold	Threshold
GPX4	0.114514	0.0388774	8.11404	Non-Threshold	Threshold
C16orf52	0.596063	-0.337577	2.50088	Non-Threshold	Threshold
UQCRC2	0.53886	-0.0877662	7.12224	Non-Threshold	Threshold
REXO5	0.342881	0.313144	-0.223141	Non-Threshold	Non-Threshold
LYRM1	0.255492	-0.095976	3.954	Non-Threshold	Threshold
EEF1B2P3	10.0975	-1.75895	3.83337	Threshold	Threshold
POLA1	0.572451	-0.131792	2.94375	Non-Threshold	Threshold
TRBV6-6	1.35127	0.574138	1.11657	Non-Threshold	Threshold
SPATC1	0.0293619	0.0469204	-1.65087	Non-Threshold	Non-Threshold
CDK2AP2	3.06465	0.377993	7.07325	Threshold	Threshold
SNRPF	0.498312	-0.146228	4.13723	Non-Threshold	Threshold
USP44	0.209627	-0.306156	0.0466232	Non-Threshold	Non-Threshold
METAP2	9.73518	-0.662071	4.74204	Threshold	Threshold
AMDHD1	1.1702	0.799297	0.20235	Non-Threshold	Non-Threshold
PPP1R9A	2.42738	-1.87898	-2.41451	Threshold	Non-Threshold
KIRREL3	1.37701	1.02679	-0.41369	Non-Threshold	Non-Threshold
TLK2	1.30919	-0.291742	4.23684	Non-Threshold	Threshold
WTH3DI	2.69491	-0.499324	2.24851	Threshold	Threshold
ST13P5	0.0759083	-0.0424798	1.05013	Non-Threshold	Threshold
ADGRL1	1.28873	0.225494	5.05009	Non-Threshold	Threshold
DDX39A	0.369401	0.0660125	6.3281	Non-Threshold	Threshold
ADGRE5	3.69955	0.419166	10.2666	Threshold	Threshold
PKN1	3.9658	0.337132	9.00941	Threshold	Threshold
ISOC1	0.67667	-0.212913	3.38562	Non-Threshold	Threshold
CBR4	5.82974	-0.523266	3.56494	Threshold	Threshold
WWC2	0.524466	-0.719423	-4	Non-Threshold	Non-Threshold
DCTD	0.138609	-0.0300618	5.29423	Non-Threshold	Threshold
RHEBL1	0.164507	0.177112	0.608813	Non-Threshold	Non-Threshold
TUBA1C	0.359217	0.0810537	7.58795	Non-Threshold	Threshold
DNAJC2	5.2426	-0.634269	3.77311	Threshold	Threshold
PMPCB	3.96417	-0.339728	5.49508	Threshold	Threshold
PSMC2	0.644972	-0.146509	5.21188	Non-Threshold	Threshold
SEPT7P2	0.488018	-0.393771	1.23071	Non-Threshold	Threshold
GTF2IP13	0.104131	-0.0582315	2.1451	Non-Threshold	Threshold
CCM2	4.10018	0.314642	7.79394	Threshold	Threshold
MYO7A	1.00397	0.712148	1.28649	Non-Threshold	Threshold
FAM126A	0.905564	-0.468928	3.19975	Non-Threshold	Threshold
KLHL7	1.06334	-0.345561	2.77531	Non-Threshold	Threshold
TOMM7	4.8041	-1.07261	6.40222	Threshold	Threshold
SNHG26	1.85603	-1.43068	-1.23727	Threshold	Non-Threshold
GIN1	3.81715	-2.38589	1.82244	Threshold	Threshold
PPIP5K2	0.754956	-0.359982	3.73224	Non-Threshold	Threshold
FER	0.51507	-0.248179	1.64239	Non-Threshold	Threshold
OXCT1	0.0259316	-0.0157976	3.37935	Non-Threshold	Threshold
FBXO4	0.866139	-0.684798	1.66776	Non-Threshold	Threshold
C5orf51	0.715443	-0.196515	4.08003	Non-Threshold	Threshold
CARD6	0.987778	-0.199982	4.55229	Non-Threshold	Threshold
SERBP1P6	0.32556	-0.494299	2.36855	Non-Threshold	Threshold
CCDC152	0.239601	-0.416435	-4	Non-Threshold	Non-Threshold
MED12L	0.0941447	-0.115211	-1.51568	Non-Threshold	Non-Threshold
GTF2IRD2	1.11192	-0.670442	1.55334	Non-Threshold	Threshold
NCF1	2.01889	0.387584	10.0568	Threshold	Threshold
STAG3L2	1.56236	0.494504	1.79374	Threshold	Threshold
CASTOR2	2.24549	1.41915	1.49728	Threshold	Threshold
EXT1	1.01136	0.229794	3.82037	Non-Threshold	Threshold
UTP23	0.451694	-0.210211	2.8924	Non-Threshold	Threshold
RPL7AP30	0.450521	-0.2045	5.56881	Non-Threshold	Threshold
RTEL1P1	0.10639	-0.149659	-1.99945	Non-Threshold	Non-Threshold
SCOC	3.76929	-1.64609	3.04977	Threshold	Threshold
MGST2	1.14102	0.262082	4.3397	Non-Threshold	Threshold
MAML3	0.702296	0.226252	4.43323	Non-Threshold	Threshold
RAB33B	2.10091	-0.799537	2.99704	Threshold	Threshold
H3F3AP6	0.296186	0.0988172	7.82586	Non-Threshold	Threshold
HEXIM2	0.810312	-0.28423	2.60575	Non-Threshold	Threshold
PLCD3	1.44046	0.430003	2.01977	Non-Threshold	Threshold
DCAKD	3.48777	0.30811	4.19497	Threshold	Threshold
NMT1	1.24689	0.178638	5.58149	Non-Threshold	Threshold
HEXIM1	1.70797	-0.211082	6.07948	Threshold	Threshold
LTBP2	0.52424	0.220473	2.98568	Non-Threshold	Threshold
ISCA2	0.286526	0.0955684	4.09804	Non-Threshold	Threshold
AREL1	0.183919	0.0811372	6.14593	Non-Threshold	Threshold
TNFAIP6	6.72125	-1.30765	3.48432	Threshold	Threshold
ZNF852	1.42675	-0.709638	0.716137	Non-Threshold	Non-Threshold
TCAIM	1.92265	-0.670968	2.54826	Threshold	Threshold
ZNF501	1.58838	-1.59276	-0.547451	Threshold	Non-Threshold
UNC5A	0.278886	0.45487	-4	Non-Threshold	Non-Threshold
RNF208	1.67886	0.482512	2.56908	Threshold	Threshold
TAF5	0.184171	0.0982411	2.34288	Non-Threshold	Threshold
ROCK1P1	1.88992	-0.78496	2.58551	Threshold	Threshold
HIC1	0.51754	0.397675	4.49781	Non-Threshold	Threshold
ZNF736	0.515781	-0.503983	0.965289	Non-Threshold	Non-Threshold
KIF22	2.05909	0.248537	5.51719	Threshold	Threshold
LINC00639	2.88747	-2.68015	-4	Threshold	Non-Threshold
CDIPT	2.19261	0.257375	7.12706	Threshold	Threshold
NUDT15	0.440229	-0.285477	1.43594	Non-Threshold	Threshold
FURIN	0.590899	0.176973	8.567	Non-Threshold	Threshold
BLM	0.677806	0.322179	2.36749	Non-Threshold	Threshold
VPS33B	5.54668	0.478765	4.72251	Threshold	Threshold
FES	3.0074	0.321228	7.58543	Threshold	Threshold
ADAM10	0.527943	-0.192537	6.55903	Non-Threshold	Threshold
MLLT3	1.27318	-0.23675	3.76278	Non-Threshold	Threshold
MILR1	0.0569162	0.0261307	3.73514	Non-Threshold	Threshold
POLG2	0.496753	0.122091	2.56367	Non-Threshold	Threshold
PECAM1	0.886415	0.211641	8.78967	Non-Threshold	Threshold
CEP95	5.13136	-0.722212	4.4936	Threshold	Threshold
SMURF2	1.71708	-0.573911	4.46935	Threshold	Threshold
CCDC170	1.04815	-0.731923	1.18425	Non-Threshold	Threshold
PHB	0.275114	0.0750316	6.15726	Non-Threshold	Threshold
IDSP1	0.230772	0.361241	-2.03591	Non-Threshold	Non-Threshold
HSFX1	0.684917	0.722306	-0.0871562	Non-Threshold	Non-Threshold
TMEM185AP1	0.0133308	-0.0203159	-0.250886	Non-Threshold	Non-Threshold
FMR1	1.13093	-0.396979	4.10881	Non-Threshold	Threshold
OLFM2	0.651982	0.210216	3.88524	Non-Threshold	Threshold
COL5A3	0.0486814	0.0447431	2.99298	Non-Threshold	Threshold
RTN4RL2	0.845007	-0.989489	-4	Non-Threshold	Non-Threshold
C19orf66	0.00595573	-0.00273598	6.56081	Non-Threshold	Threshold
ANGPTL6	0.045189	0.031745	0.807941	Non-Threshold	Non-Threshold
ABCB4	0.677406	-0.78374	-0.0494019	Non-Threshold	Non-Threshold
YES1P1	1.02688	1.14586	-1.66226	Non-Threshold	Non-Threshold
CERS2	0.0237287	0.00858967	7.42121	Non-Threshold	Threshold
CROT	0.175843	0.164112	1.3907	Non-Threshold	Threshold
PRUNE1	1.60564	-0.360926	4.94879	Threshold	Threshold
SEMA6C	2.52235	0.587672	2.80994	Threshold	Threshold
ANXA9	1.16514	0.342457	2.95699	Non-Threshold	Threshold
TMEM243	8.07212	-0.836698	4.44524	Threshold	Threshold
KIF21A	0.337309	-0.397469	0.448671	Non-Threshold	Non-Threshold
LINC02555	0.538613	-0.483209	-0.289835	Non-Threshold	Non-Threshold
DNM1L	0.793696	-0.266649	3.3293	Non-Threshold	Threshold
CRLF3	0.157022	-0.0954812	5.53638	Non-Threshold	Threshold
ATAD5	1.95659	0.702694	1.48443	Threshold	Threshold
RREB1	0.746714	0.203021	4.8781	Non-Threshold	Threshold
HRK	0.00261047	0.00496144	-0.8723	Non-Threshold	Non-Threshold
RIOK1	0.0222883	0.00756684	3.71477	Non-Threshold	Threshold
ABCB1	0.611116	-0.402842	3.0828	Non-Threshold	Threshold
ZBTB11-AS1	0.397976	0.178718	1.96223	Non-Threshold	Threshold
NDUFS2	1.92056	0.190846	6.31517	Threshold	Threshold
PFDN2	1.17821	-0.230341	3.89018	Non-Threshold	Threshold
NIT1	0.0996978	0.0260163	4.86477	Non-Threshold	Threshold
DEDD	0.940643	0.101322	6.12067	Non-Threshold	Threshold
FCER1G	3.48139	0.441519	9.58264	Threshold	Threshold
PGBD5	1.71734	1.53517	-1.67212	Threshold	Non-Threshold
URB2	1.50749	0.582064	2.64936	Threshold	Threshold
TNPO3	2.53979	0.321891	5.63215	Threshold	Threshold
LINC01736	1.28684	-1.3757	-4	Non-Threshold	Non-Threshold
C1orf198	0.751026	-0.341949	2.98991	Non-Threshold	Threshold
EIF5AP4	0.197645	0.0429574	3.44714	Non-Threshold	Threshold
FAM213A	0.14701	0.158128	1.47128	Non-Threshold	Threshold
SFTPD	0.355658	0.494973	-4	Non-Threshold	Non-Threshold
PGGT1BP2	0.779504	-0.702745	-1.51568	Non-Threshold	Non-Threshold
SMTNL1	0.49812	-0.4489	-0.44008	Non-Threshold	Non-Threshold
TUBB6	0.401026	0.215696	3.37825	Non-Threshold	Threshold
NFYC	1.47113	0.148839	6.87926	Non-Threshold	Threshold
CHMP1B	2.33522	-0.504919	6.65896	Threshold	Threshold
MPPE1	0.215684	-0.051724	5.94665	Non-Threshold	Threshold
SH3GLB1	0.61359	-0.119345	6.95233	Non-Threshold	Threshold
SELENOF	5.38195	-0.382948	6.74973	Threshold	Threshold
LMO4	0.147446	0.024476	5.08821	Non-Threshold	Threshold
HPS4	0.107722	-0.0259395	4.90165	Non-Threshold	Threshold
E2F5	0.762163	-0.518315	2.158	Non-Threshold	Threshold
RIC8B	0.0582308	-0.0270114	2.61927	Non-Threshold	Threshold
TMEM263	1.36814	-0.537105	2.42986	Non-Threshold	Threshold
MTERF2	1.31141	-0.565742	2.90198	Non-Threshold	Threshold
TGFBR3	0.247512	-0.157061	4.06928	Non-Threshold	Threshold
SETSIP	0.97105	-0.364444	1.66994	Non-Threshold	Threshold
TPT1P9	7.01233	-1.32511	2.63928	Threshold	Threshold
MEGF9	2.42345	-0.509029	6.86776	Threshold	Threshold
C19orf47	2.992	0.419225	4.28765	Threshold	Threshold
SERTAD3	0.0116967	-0.0068617	5.45199	Non-Threshold	Threshold
WDR18	4.92445	0.447798	5.05762	Threshold	Threshold
AKT2	1.21309	0.153384	7.65833	Non-Threshold	Threshold
ZCCHC14	0.460563	-0.117962	3.42292	Non-Threshold	Threshold
MTHFSD	0.545371	-0.0811854	4.52078	Non-Threshold	Threshold
LAPTM4B	0.0138687	-0.0103851	2.05984	Non-Threshold	Threshold
RPL30	4.33255	-0.791044	9.97377	Threshold	Threshold
AP003352.1	0.620459	-0.707762	0.0574247	Non-Threshold	Non-Threshold
MTDH	0.762418	-0.283596	5.47979	Non-Threshold	Threshold
MATN2	7.2644	5.11511	-4	Threshold	Non-Threshold
TRIM5	0.169642	-0.074014	4.06978	Non-Threshold	Threshold
TWF1P1	1.73688	-1.13386	0.126743	Threshold	Non-Threshold
SKA2P1	0.679963	0.863606	-4	Non-Threshold	Non-Threshold
PTGS1	0.448975	-0.165482	5.93859	Non-Threshold	Threshold
RBM18	1.19153	-0.270436	4.0139	Non-Threshold	Threshold
NDUFA8	0.179145	0.0515161	4.22937	Non-Threshold	Threshold
CNTRL	0.258859	-0.0694707	5.32142	Non-Threshold	Threshold
TTLL11	0.9652	-0.721492	0.87098	Non-Threshold	Non-Threshold
CR786580.1	0.828191	-0.424907	1.41764	Non-Threshold	Threshold
ADGRF5P1	2.91687	2.42945	-4	Threshold	Non-Threshold
FAM110C	0.0314135	0.066273	-4	Non-Threshold	Non-Threshold
RIMKLB	0.878404	-0.2686	2.04041	Non-Threshold	Threshold
DDX12P	0.273258	-0.125702	2.96441	Non-Threshold	Threshold
PRAM1	6.44129	0.613691	8.09442	Threshold	Threshold
DTHD1	0.0256126	0.0435569	-0.439866	Non-Threshold	Non-Threshold
STIM2	3.06855	-0.422468	5.16176	Threshold	Threshold
MPZL2	1.33804	-0.643898	2.25791	Non-Threshold	Threshold
SMIM35	0.163574	0.270014	-1.13782	Non-Threshold	Non-Threshold
IL10RA	1.2252	-0.253518	8.14679	Non-Threshold	Threshold
JAML	0.981195	0.175476	9.92433	Non-Threshold	Threshold
MPZL3	0.690842	-0.207255	6.27671	Non-Threshold	Threshold
HSPE1P18	0.113138	-0.107661	0.322474	Non-Threshold	Non-Threshold
MARCKS	0.0620502	-0.0319057	7.50528	Non-Threshold	Threshold
FYN	1.64668	0.129471	7.97999	Threshold	Threshold
RPS27AP11	5.36452	-1.0649	3.45594	Threshold	Threshold
RIOK2	2.73573	-0.647521	3.32046	Threshold	Threshold
CTBP2P4	0.061587	-0.0506456	-0.400023	Non-Threshold	Non-Threshold
ERAP2	0.31115	0.15339	5.92088	Non-Threshold	Threshold
RNF150	0.16693	0.293809	-4	Non-Threshold	Non-Threshold
PEX13	0.244928	-0.117257	2.61088	Non-Threshold	Threshold
ZSCAN25	0.481919	0.138959	3.79717	Non-Threshold	Threshold
ZSCAN21	0.0257185	-0.0258818	2.28215	Non-Threshold	Threshold
ZNF3	0.0958741	0.0455459	4.59417	Non-Threshold	Threshold
ZKSCAN1	0.577236	0.156224	4.5823	Non-Threshold	Threshold
COPS6	1.1211	0.178292	5.89072	Non-Threshold	Threshold
CA6	0.87658	1.11257	-4	Non-Threshold	Non-Threshold
SLC23A2	0.26813	0.13304	4.72609	Non-Threshold	Threshold
VPS39	1.06845	0.146232	6.79476	Non-Threshold	Threshold
DLEU7	0.25684	0.224529	1.27634	Non-Threshold	Threshold
NKRF	0.126983	0.0590064	3.0996	Non-Threshold	Threshold
GGN	0.445032	-0.668595	-4	Non-Threshold	Non-Threshold
MON1A	3.53878	0.36994	4.37567	Threshold	Threshold
TRAIP	0.510494	0.550865	-0.0177295	Non-Threshold	Non-Threshold
FAM212A	0.42951	0.222927	1.77156	Non-Threshold	Threshold
RASSF2	0.86883	0.139126	7.59564	Non-Threshold	Threshold
HMGN2P6	2.17994	0.540067	0.92499	Threshold	Non-Threshold
ZNF347	1.63346	-0.831554	1.37591	Threshold	Threshold
ZNF160	0.342587	-0.0979708	3.82748	Non-Threshold	Threshold
ZNF415	1.03665	-1.18034	-4	Non-Threshold	Non-Threshold
ZNF665	2.63921	-2.4092	-4	Threshold	Non-Threshold
PIGF	0.747432	-0.339809	1.90877	Non-Threshold	Threshold
ZNF385D	0.136283	-0.229346	-2.47716	Non-Threshold	Non-Threshold
SOCS5	2.52254	-0.824495	3.2002	Threshold	Threshold
ATP6V1E2	0.0777689	0.0503701	2.06426	Non-Threshold	Threshold
RHOQ	2.62296	-0.434937	6.36968	Threshold	Threshold
ANKRD33B	2.62027	-0.742086	2.91197	Threshold	Threshold
SLC16A5	0.27633	-0.0694316	5.01138	Non-Threshold	Threshold
ARMC7	3.32188	0.29378	5.46057	Threshold	Threshold
NT5C	0.450213	0.119156	5.07104	Non-Threshold	Threshold
FAM86HP	0.899697	1.1245	-4	Non-Threshold	Non-Threshold
COL6A4P2	0.96564	-1.06684	-2.42585	Non-Threshold	Non-Threshold
IFT122	6.21896	0.641635	4.0535	Threshold	Threshold
YPEL1	0.571672	-0.375904	2.3362	Non-Threshold	Threshold
TOP3BP1	0.0374162	-0.0186534	1.49238	Non-Threshold	Threshold
MAPK1	0.565755	0.128745	7.86251	Non-Threshold	Threshold
LINC02432	1.50864	1.21066	0.479296	Threshold	Non-Threshold
ZNF330	1.00807	-0.242977	3.85503	Non-Threshold	Threshold
TIGD3	0.971836	0.229636	4.79147	Non-Threshold	Threshold
FNDC10	4.54516	0.561086	4.18844	Threshold	Threshold
ZBTB25	0.201285	-0.128541	3.62687	Non-Threshold	Threshold
AKAP5	0.813103	0.484854	0.207905	Non-Threshold	Non-Threshold
HSPA2	0.109018	-0.13286	-0.559149	Non-Threshold	Non-Threshold
ZBTB1	3.92626	-0.736359	5.18809	Threshold	Threshold
PLEKHG3	1.62475	0.271472	7.85222	Threshold	Threshold
DYNC1I2	0.413461	0.0639747	4.93274	Non-Threshold	Threshold
DCAF17	0.98965	-0.651523	1.42894	Non-Threshold	Threshold
CYBRD1	0.321298	-0.148572	4.96989	Non-Threshold	Threshold
TLK1	2.05744	-0.565747	5.49817	Threshold	Threshold
BRD1	0.0200114	0.00752539	5.55349	Non-Threshold	Threshold
ZBED4	0.29539	0.11619	4.27639	Non-Threshold	Threshold
BX539320.1	0.566061	-0.446768	-0.428474	Non-Threshold	Non-Threshold
NFATC2	0.177936	0.0819179	5.408	Non-Threshold	Threshold
ATP9A	0.644841	-0.309727	1.99539	Non-Threshold	Threshold
KCNG1	0.046957	-0.0355109	2.27671	Non-Threshold	Threshold
DPM1	6.9914	-0.885612	4.56942	Threshold	Threshold
C9orf66	2.87872	-0.905084	1.53822	Threshold	Threshold
TSNAXIP1	0.681386	-0.903423	-4	Non-Threshold	Non-Threshold
C16orf86	0.258906	0.103437	1.95478	Non-Threshold	Threshold
RANBP10	0.771333	0.258543	5.95395	Non-Threshold	Threshold
PARD6A	1.93424	0.332665	3.28923	Threshold	Threshold
CARMIL2	1.13957	0.133862	6.45864	Non-Threshold	Threshold
CENPT	0.413277	-0.08704	6.02635	Non-Threshold	Threshold
THAP11	2.15357	-0.400701	5.75525	Threshold	Threshold
PMP22	1.24487	-0.982911	0.650629	Non-Threshold	Non-Threshold
LRRK1	0.860714	0.241442	3.74825	Non-Threshold	Threshold
SELENOS	0.631477	-0.135487	3.94533	Non-Threshold	Threshold
TOR1A	0.226804	-0.062177	5.81433	Non-Threshold	Threshold
C9orf78	1.94781	-0.553365	7.25931	Threshold	Threshold
GPR107	0.413085	-0.125789	5.56908	Non-Threshold	Threshold
TOR1B	0.328281	-0.1101	4.67607	Non-Threshold	Threshold
GLULP4	0.459643	-0.257571	0.286018	Non-Threshold	Non-Threshold
DCTN3	0.967707	0.173524	5.78191	Non-Threshold	Threshold
RPP25L	1.26974	0.238356	4.63225	Non-Threshold	Threshold
DNAJB5	0.330014	0.21665	2.41617	Non-Threshold	Threshold
PHF24	0.386271	0.441389	1.65126	Non-Threshold	Threshold
VCP	5.83565	0.333253	7.99719	Threshold	Threshold
TMSB4X	0.137955	0.0307956	11.1217	Non-Threshold	Threshold
MSL3	4.97469	-0.314211	6.49589	Threshold	Threshold
PRPS2	0.83774	-0.300171	4.32695	Non-Threshold	Threshold
P2RY1	1.1441	-0.854141	-0.0925867	Non-Threshold	Non-Threshold
RBPMS2	0.273826	0.37786	0.144883	Non-Threshold	Non-Threshold
PPIB	1.49448	0.206144	8.42844	Non-Threshold	Threshold
SNX22	0.241841	0.155695	4.50953	Non-Threshold	Threshold
ZNF609	2.70165	0.526867	5.61968	Threshold	Threshold
FBXL4	0.578985	-0.344241	3.00852	Non-Threshold	Threshold
MMS22L	1.89471	-1.13409	1.66776	Threshold	Threshold
USP45	0.732102	-0.604461	1.00427	Non-Threshold	Threshold
CEP295	0.855869	-0.271582	3.25163	Non-Threshold	Threshold
CHAD	0.0125154	0.0190161	0.400703	Non-Threshold	Non-Threshold
RSAD1	0.356341	-0.0771218	4.49306	Non-Threshold	Threshold
SLC29A1	1.46899	-0.471201	4.38202	Non-Threshold	Threshold
LRRC59	3.41367	0.315614	6.00846	Threshold	Threshold
HSP90AB1	5.67778	0.296245	8.7268	Threshold	Threshold
GPATCH4	0.314139	0.102004	3.29422	Non-Threshold	Threshold
NAXE	1.68927	0.341739	5.4224	Threshold	Threshold
MAP7	0.412834	-0.279533	2.14498	Non-Threshold	Threshold
UMODL1-AS1	0.481834	-0.703887	-4	Non-Threshold	Non-Threshold
MAP3K5	0.456821	0.131915	5.93565	Non-Threshold	Threshold
CLIC4	1.17118	-0.350222	4.43355	Non-Threshold	Threshold
TMEM164	0.320635	0.18645	6.44612	Non-Threshold	Threshold
MS4A4E	0.0263636	-0.024283	1.04792	Non-Threshold	Threshold
AMMECR1	0.208554	-0.0916596	3.13528	Non-Threshold	Threshold
GNG5P2	0.0867914	0.0700746	0.422066	Non-Threshold	Non-Threshold
UQCRFS1	0.290017	-0.0526968	5.6226	Non-Threshold	Threshold
RUNDC1	0.150346	0.0521411	4.63317	Non-Threshold	Threshold
ABCC2	0.368434	-0.587475	-4	Non-Threshold	Non-Threshold
CCNE1	0.455791	0.486263	0.101867	Non-Threshold	Non-Threshold
HIST1H2BL	1.61159	-1.45611	-4	Threshold	Non-Threshold
HIST1H4J	0.0358707	-0.0327644	0.150916	Non-Threshold	Non-Threshold
HIST1H4K	0.00819702	-0.00700016	0.170511	Non-Threshold	Non-Threshold
EPB41	0.896345	0.416058	7.73066	Non-Threshold	Threshold
MECR	0.470728	0.184568	2.61881	Non-Threshold	Threshold
PTPRU	0.854871	-0.964507	-4	Non-Threshold	Non-Threshold
FTH1P7	1.3802	0.527511	7.10211	Non-Threshold	Threshold
TUBA4B	0.528762	0.820266	-4	Non-Threshold	Non-Threshold
FAM156A	1.96587	-0.266616	4.0475	Threshold	Threshold
HENMT1	5.27003	-0.664161	4.16221	Threshold	Threshold
SLC25A24	0.30394	-0.21303	3.82033	Non-Threshold	Threshold
VAV3	0.269598	-0.124337	4.76417	Non-Threshold	Threshold
WDPCP	0.180652	0.0920126	1.20946	Non-Threshold	Threshold
OTX1	0.128113	0.133576	1.98412	Non-Threshold	Threshold
TBC1D8	1.10388	0.266929	4.83154	Non-Threshold	Threshold
PXN-AS1	0.114481	0.129207	0.399153	Non-Threshold	Non-Threshold
PXN	2.21847	0.236238	9.79162	Threshold	Threshold
TRIAP1	7.98716	-1.27349	2.85219	Threshold	Threshold
RPL31	10.2104	-2.4197	8.81154	Threshold	Threshold
SNX18	1.03665	-0.285901	5.99759	Non-Threshold	Threshold
ARL15	1.25493	-0.27538	3.20564	Non-Threshold	Threshold
NDUFS4	2.55463	-1.17292	3.16544	Threshold	Threshold
MXRA8	0.532828	0.224302	1.49306	Non-Threshold	Threshold
AURKAIP1	0.688954	0.181845	6.76784	Non-Threshold	Threshold
CPTP	4.77728	0.330469	6.23017	Threshold	Threshold
TAS1R3	1.45236	0.601184	1.71881	Non-Threshold	Threshold
CCNL2	3.12857	-0.316634	7.29489	Threshold	Threshold
AP000873.2	0.190569	0.274544	-2.03591	Non-Threshold	Non-Threshold
NARS2	0.116356	-0.0758089	2.15912	Non-Threshold	Threshold
TMEM126B	8.99568	-1.15173	3.81294	Threshold	Threshold
ZFP3	0.393224	-0.108185	2.90656	Non-Threshold	Threshold
ZNF594	1.63415	-1.16238	-0.264503	Threshold	Non-Threshold
CCDC66	4.54821	-1.128	3.41855	Threshold	Threshold
UEVLD	0.796644	-0.480642	2.17782	Non-Threshold	Threshold
QKI	0.0686963	0.0367861	5.46897	Non-Threshold	Threshold
RAB11FIP1	2.41626	0.419695	8.29945	Threshold	Threshold
TMEM86A	0.0225606	-0.0171676	1.5251	Non-Threshold	Threshold
TDRD12	0.710218	1.01177	-4	Non-Threshold	Non-Threshold
SMIM14	1.41218	-0.338437	4.10119	Non-Threshold	Threshold
TXNP6	3.99992	-1.50181	0.542852	Threshold	Non-Threshold
43719	0.804268	0.219329	4.04159	Non-Threshold	Threshold
CCNI	0.473966	-0.113104	9.30979	Non-Threshold	Threshold
CCNG2	0.826223	-0.362813	5.34913	Non-Threshold	Threshold
HEIH	0.937897	0.297583	4.9286	Non-Threshold	Threshold
RNF175	0.542701	-0.170247	4.27308	Non-Threshold	Threshold
FLT4	0.215723	0.15508	2.82301	Non-Threshold	Threshold
SFRP2	0.180029	0.185422	1.11454	Non-Threshold	Threshold
CHST11	0.740505	-0.168472	6.92033	Non-Threshold	Threshold
EID3	1.12148	-0.511848	1.37825	Non-Threshold	Threshold
RPL18AP3	0.0304036	0.0118967	10.5141	Non-Threshold	Threshold
USP13	0.0824857	-0.0728921	1.55647	Non-Threshold	Threshold
C12orf45	2.31857	-0.955323	2.4852	Threshold	Threshold
DLGAP1-AS2	0.636628	-0.324252	0.861675	Non-Threshold	Non-Threshold
RBL1	0.263909	0.156411	2.63507	Non-Threshold	Threshold
TLDC2	2.55045	-1.13275	0.663244	Threshold	Non-Threshold
SAMHD1	0.261066	0.103702	7.64087	Non-Threshold	Threshold
DSN1	0.670518	-0.363261	2.05551	Non-Threshold	Threshold
ADORA2B	0.597899	-0.389515	0.823052	Non-Threshold	Non-Threshold
UBE2SP1	0.533348	0.119192	2.47856	Non-Threshold	Threshold
ZNF287	0.604217	-0.461324	1.75541	Non-Threshold	Threshold
LIN7B	0.423396	0.179464	1.80058	Non-Threshold	Threshold
SLC6A16	0.660181	-0.272945	1.71729	Non-Threshold	Threshold
TRPM4	0.00106401	0.00166524	0.817006	Non-Threshold	Non-Threshold
C19orf73	0.803073	0.536312	-0.244736	Non-Threshold	Non-Threshold
TRAV38-2DV8	0.95611	0.360372	2.14177	Non-Threshold	Threshold
TNS4	0.134025	-0.243195	-4	Non-Threshold	Non-Threshold
RFX3	0.684776	-0.386058	2.80994	Non-Threshold	Threshold
DIAPH1	5.37986	0.508203	8.89831	Threshold	Threshold
LY6G5B	0.000350562	0.00166612	-4	Non-Threshold	Non-Threshold
PGS1	2.05224	-0.267477	6.52689	Threshold	Threshold
DNAH17	0.772406	0.224026	4.30271	Non-Threshold	Threshold
C9orf64	0.093726	0.0836981	2.1621	Non-Threshold	Threshold
SEMA4C	0.241335	0.0732982	4.50489	Non-Threshold	Threshold
ANKRD36B	2.04289	-1.08845	1.064	Threshold	Threshold
STX18	0.191437	0.0408781	4.47151	Non-Threshold	Threshold
EVC2	0.636753	0.7683	-0.140018	Non-Threshold	Non-Threshold
XRN1	0.268169	-0.111363	5.15235	Non-Threshold	Threshold
TMEM128	2.11455	-1.0152	2.82579	Threshold	Threshold
NPTN	0.994808	-0.272788	6.17274	Non-Threshold	Threshold
LOXL1-AS1	0.183823	-0.309794	-4	Non-Threshold	Non-Threshold
TMEM101	0.0770294	-0.0203945	4.90824	Non-Threshold	Threshold
HEXA-AS1	1.65451	-1.48695	-4	Threshold	Non-Threshold
GAPDHP14	0.1623	-0.23567	-2.57312	Non-Threshold	Non-Threshold
PIP5K1C	4.11691	0.395966	6.73147	Threshold	Threshold
LINC00630	2.60564	2.27358	-4	Threshold	Non-Threshold
ZNF844	3.94482	-0.741949	2.73468	Threshold	Threshold
ZNF32	1.28246	-0.418712	4.11609	Non-Threshold	Threshold
CECR2	0.198305	0.293717	-2.27183	Non-Threshold	Non-Threshold
SEC14L3	0.655498	0.74741	-1.5193	Non-Threshold	Non-Threshold
TMEM165	0.795227	-0.347617	4.48284	Non-Threshold	Threshold
SF3A1	3.54884	0.320394	8.20805	Threshold	Threshold
CCDC157	0.0574878	0.0464606	1.32613	Non-Threshold	Threshold
QSOX1	2.39352	0.298215	6.61332	Threshold	Threshold
CEP350	0.784822	-0.2634	5.08165	Non-Threshold	Threshold
ITPA	0.0638619	0.020268	4.50718	Non-Threshold	Threshold
C20orf194	3.07092	0.525211	3.38303	Threshold	Threshold
DDRGK1	2.94568	0.388755	5.11033	Threshold	Threshold
LHX4	0.158313	-0.143569	0.871294	Non-Threshold	Non-Threshold
GIPC3	0.146477	-0.13932	1.77073	Non-Threshold	Threshold
NFE2L3	0.160516	-0.070235	3.59736	Non-Threshold	Threshold
TCAF2P1	0.145074	-0.0932931	0.286491	Non-Threshold	Non-Threshold
TXNDC17	2.55718	-0.621827	3.5251	Threshold	Threshold
MED31	3.39762	-0.821249	3.08094	Threshold	Threshold
TOP1	0.117327	0.0404001	6.46212	Non-Threshold	Threshold
ATP9B	3.18659	0.367019	4.44627	Threshold	Threshold
HSD3B7	0.410642	-0.250209	1.656	Non-Threshold	Threshold
SETD1A	1.14534	0.172213	5.60529	Non-Threshold	Threshold
ZNF668	3.5897	0.998176	4.00818	Threshold	Threshold
STX1B	0.10005	0.0668774	0.964723	Non-Threshold	Non-Threshold
TM2D1	2.46832	-0.35387	3.60094	Threshold	Threshold
JKAMP	6.42946	-0.821957	4.7131	Threshold	Threshold
RTN1	2.49105	0.372227	4.8954	Threshold	Threshold
PCNX4	2.09818	-0.628462	3.83043	Threshold	Threshold
DHRS7	0.121324	-0.0307306	7.13129	Non-Threshold	Threshold
IFT52	1.69156	-0.26948	4.12321	Threshold	Threshold
EPB41L3	0.997604	0.333519	4.75415	Non-Threshold	Threshold
TWSG1	0.810693	-0.660258	2.39297	Non-Threshold	Threshold
SLBP	1.70887	-0.229416	5.73212	Threshold	Threshold
NDUFV2-AS1	0.95328	-0.442202	1.32381	Non-Threshold	Threshold
UNC93B8	0.00795933	0.0120536	-4	Non-Threshold	Non-Threshold
POLR2I	1.39972	0.306901	4.10187	Non-Threshold	Threshold
SPPL2A	0.762612	-0.173094	5.19283	Non-Threshold	Threshold
AP4E1	0.0806497	0.0350245	2.5449	Non-Threshold	Threshold
ZNF697	0.391679	0.364365	1.76409	Non-Threshold	Threshold
WARS2	0.658403	0.240936	2.23963	Non-Threshold	Threshold
CERNA1	0.848633	-0.839474	-1.37922	Non-Threshold	Non-Threshold
POLE3	2.0618	-0.234839	5.47816	Threshold	Threshold
PKHD1L1	0.784129	-0.664691	-0.289835	Non-Threshold	Non-Threshold
CCDC115	0.0450355	-0.0207745	4.93368	Non-Threshold	Threshold
EBAG9	7.74715	-1.02574	3.76585	Threshold	Threshold
ZNF618	0.586137	0.353979	1.63868	Non-Threshold	Threshold
PTAR1	5.75696	-0.810725	4.87689	Threshold	Threshold
KLF9	1.05513	-0.37999	4.18958	Non-Threshold	Threshold
TJP2	0.144735	0.0652515	3.61097	Non-Threshold	Threshold
FXN	0.00443527	-0.00265318	3.19349	Non-Threshold	Threshold
NBPF11	1.94397	-0.376162	3.73795	Threshold	Threshold
ABHD17AP1	1.21798	0.419477	4.90222	Non-Threshold	Threshold
LINC01138	0.521397	0.138425	2.0321	Non-Threshold	Threshold
DYNLT1	1.36233	-0.315791	5.76788	Non-Threshold	Threshold
EZR	3.12692	0.369979	7.95536	Threshold	Threshold
VPS41	0.105965	-0.033408	5.23538	Non-Threshold	Threshold
LINC00265	3.14093	0.533057	2.69367	Threshold	Threshold
OVCH1-AS1	0.810962	-0.32939	1.98517	Non-Threshold	Threshold
TMTC1	0.23997	-0.265333	0.825642	Non-Threshold	Non-Threshold
FCMR	1.05909	0.171064	8.29556	Non-Threshold	Threshold
MAPKAPK2	0.417655	-0.089425	7.49967	Non-Threshold	Threshold
GPR174	0.621751	-0.416814	1.44347	Non-Threshold	Threshold
IL24	2.63232	0.832809	2.71967	Threshold	Threshold
P2RY10	0.137065	-0.0703609	3.55928	Non-Threshold	Threshold
PFKFB2	0.928115	-0.40021	2.83341	Non-Threshold	Threshold
CYSLTR1	2.45118	-0.511418	4.14488	Threshold	Threshold
ATG9B	1.14966	0.267572	3.7699	Non-Threshold	Threshold
WDR86	0.132764	0.0977332	1.50693	Non-Threshold	Threshold
NUB1	1.00891	0.189519	6.73302	Non-Threshold	Threshold
RHEB	1.80671	-0.354862	3.71259	Threshold	Threshold
WDR86-AS1	0.507283	-0.528296	0.585509	Non-Threshold	Non-Threshold
CLPTM1	4.767	0.272332	7.25512	Threshold	Threshold
TOMM40	2.96663	0.3277	5.44647	Threshold	Threshold
CLASRP	0.167649	-0.0239819	6.29932	Non-Threshold	Threshold
RELB	2.12678	0.220683	6.63166	Threshold	Threshold
ZMYM5	0.0474869	0.0624426	1.02987	Non-Threshold	Threshold
MPHOSPH8	1.16812	-0.219328	5.61033	Non-Threshold	Threshold
PSPC1	1.0762	-0.13825	5.2512	Non-Threshold	Threshold
MFSD2A	0.100664	0.0453932	2.40122	Non-Threshold	Threshold
MYCL	2.027	0.222478	4.84599	Threshold	Threshold
TRIT1	1.07995	0.200029	3.63027	Non-Threshold	Threshold
FAM3C	1.38136	-0.413974	3.19786	Non-Threshold	Threshold
RPS26P31	2.82785	-0.727332	3.72332	Threshold	Threshold
RBM3	5.93554	-0.615954	6.94682	Threshold	Threshold
WDR13	0.717511	0.129698	6.41482	Non-Threshold	Threshold
PORCN	0.231561	-0.09308	3.85306	Non-Threshold	Threshold
WAS	4.85078	0.425485	9.81121	Threshold	Threshold
SUV39H1	0.035742	-0.0160421	4.11316	Non-Threshold	Threshold
PHTF2	2.00267	-0.732735	3.9275	Threshold	Threshold
PIGS	4.92445	0.313884	6.32736	Threshold	Threshold
LPIN1	0.332933	-0.140464	4.55207	Non-Threshold	Threshold
TTYH3	1.25384	0.313123	7.06436	Non-Threshold	Threshold
ZFAT	2.80719	0.393549	4.53984	Threshold	Threshold
TRAPPC9	8.32883	0.500749	5.85139	Threshold	Threshold
FAM168A	1.37028	0.209735	5.79536	Non-Threshold	Threshold
CUL7	0.36937	0.0712141	4.23344	Non-Threshold	Threshold
NSMCE2	3.66154	-1.14545	3.25199	Threshold	Threshold
WASHC5	0.682007	0.138392	5.42166	Non-Threshold	Threshold
RAD23B	0.610914	0.198514	6.46369	Non-Threshold	Threshold
KLF4	0.830201	-0.355819	5.15022	Non-Threshold	Threshold
PLP2	3.84172	0.32096	8.91017	Threshold	Threshold
COPS7A	0.5785	0.108409	5.35342	Non-Threshold	Threshold
IFFO1	2.25447	-0.226888	6.3369	Threshold	Threshold
NOP2	4.00966	0.445491	5.92454	Threshold	Threshold
USP40	1.40991	0.20019	4.08862	Non-Threshold	Threshold
RAMP1	0.409387	-0.316099	0.472844	Non-Threshold	Non-Threshold
CD96	0.213532	0.0397822	5.86298	Non-Threshold	Threshold
ABHD10	2.44911	-0.735213	3.24547	Threshold	Threshold
KIAA1217	1.1075	-1.05964	-4	Non-Threshold	Non-Threshold
SCFD2	1.5998	-0.263352	3.81822	Threshold	Threshold
BCL2L1	0.287732	0.228324	9.05474	Non-Threshold	Threshold
ID1	2.29534	-1.93405	-4	Threshold	Non-Threshold
SBDSP1	2.63727	-0.76305	3.0719	Threshold	Threshold
BAZ1B	1.1249	0.202874	5.67845	Non-Threshold	Threshold
TNRC6B	1.24687	0.295865	5.52689	Non-Threshold	Threshold
RBX1	2.16632	-0.552111	5.10637	Threshold	Threshold
XPNPEP3	0.192238	0.062908	2.80595	Non-Threshold	Threshold
PADI6	0.94388	1.01991	-4	Non-Threshold	Non-Threshold
METTL27	4.51145	3.19082	-4	Threshold	Non-Threshold
PNPLA7	0.606672	0.198907	3.28592	Non-Threshold	Threshold
ZNF807	7.451	-4.85609	-4	Threshold	Non-Threshold
AP001062.1	1.38545	0.33661	3.55152	Non-Threshold	Threshold
PFKL	7.98716	0.44852	7.82965	Threshold	Threshold
LRRC3	1.74818	0.824204	1.45322	Threshold	Threshold
MTATP8P2	0.590871	-0.520169	-1.84088	Non-Threshold	Non-Threshold
RGPD2	0.149932	-0.0995938	1.98556	Non-Threshold	Threshold
USP7	0.0177216	-0.00444127	6.74112	Non-Threshold	Threshold
CARHSP1	1.79447	0.237535	5.58212	Threshold	Threshold
UBE2E2	0.647072	0.158972	3.32094	Non-Threshold	Threshold
RAD23BP1	0.973778	0.776233	-0.474159	Non-Threshold	Non-Threshold
TROVE2	0.74188	-0.304165	3.74911	Non-Threshold	Threshold
UCHL5	0.681817	-0.280553	3.32381	Non-Threshold	Threshold
CDC73	0.749461	-0.189878	4.61076	Non-Threshold	Threshold
GLRX2	0.132904	-0.0743795	1.25811	Non-Threshold	Threshold
IL6ST	0.621395	-0.304967	5.26629	Non-Threshold	Threshold
PIGK	4.45717	-0.705127	3.528	Threshold	Threshold
TPI1P1	1.97723	0.247912	6.11823	Threshold	Threshold
TYW3	1.00674	-0.571484	1.75265	Non-Threshold	Threshold
XRCC3	3.35953	0.321028	5.41018	Threshold	Threshold
ZFYVE21	1.64507	-0.272572	4.09744	Threshold	Threshold
IL1B	0.945634	-0.283333	5.89935	Non-Threshold	Threshold
IL1RN	1.18721	-0.303434	6.33466	Non-Threshold	Threshold
NT5DC4	1.09938	-1.02199	-0.559197	Non-Threshold	Non-Threshold
PSD4	1.92225	0.223252	8.43078	Threshold	Threshold
RPL7P1	7.37986	-1.54286	6.96781	Threshold	Threshold
METTL13	4.06905	0.313078	5.30616	Threshold	Threshold
PFN1P1	2.96838	0.379228	8.0169	Threshold	Threshold
VAMP4	3.59223	-0.96009	3.79417	Threshold	Threshold
SF3B1	3.3347	-0.541255	8.23682	Threshold	Threshold
DNM3	2.07656	-0.609729	1.90741	Threshold	Threshold
MARS2	2.07943	-0.531299	2.89813	Threshold	Threshold
FAM109A	1.83117	0.315373	4.15396	Threshold	Threshold
SH2B3	0.267294	0.157073	6.31282	Non-Threshold	Threshold
ATXN2	2.21525	0.303936	4.78698	Threshold	Threshold
MAPKAPK5-AS1	0.819916	-1.21566	-4	Non-Threshold	Non-Threshold
TTTY15	1.19684	-1.33603	-4	Non-Threshold	Non-Threshold
C18orf25	1.09336	-0.263339	4.50039	Non-Threshold	Threshold
RNF165	0.140678	0.121992	0.833413	Non-Threshold	Non-Threshold
SIGLEC15	0.671182	0.565375	0.0718154	Non-Threshold	Non-Threshold
EPG5	0.0597088	0.02431	4.9695	Non-Threshold	Threshold
LOXHD1	0.353753	0.239136	1.71567	Non-Threshold	Threshold
TMEM53	1.12847	0.333247	1.50899	Non-Threshold	Threshold
WDR37	0.106348	0.0407477	5.39861	Non-Threshold	Threshold
PEAK3	3.2611	0.478062	5.97587	Threshold	Threshold
GTPBP4	0.0871683	-0.036867	4.38234	Non-Threshold	Threshold
NKAPP1	2.42947	-1.34803	-0.0712109	Threshold	Non-Threshold
DOT1L	3.61548	0.456808	5.82135	Threshold	Threshold
ARHGAP5	1.95489	-0.764758	3.16831	Threshold	Threshold
GINS3	0.244103	-0.159374	1.1108	Non-Threshold	Threshold
AKAP6	0.0706935	0.0906936	-0.227745	Non-Threshold	Non-Threshold
SNX33	4.64016	0.855764	3.37714	Threshold	Threshold
TCEANC	0.601869	-0.238016	2.04494	Non-Threshold	Threshold
GPX1P1	0.0834554	-0.0434621	8.22494	Non-Threshold	Threshold
GPM6B	0.188272	-0.202265	-0.783994	Non-Threshold	Non-Threshold
RAB9A	0.109159	0.037875	3.96223	Non-Threshold	Threshold
GEMIN8	0.0332868	0.0111348	2.96017	Non-Threshold	Threshold
EID1	8.4034	-0.729668	6.28595	Threshold	Threshold
FRMD8	1.42971	0.32245	6.16897	Non-Threshold	Threshold
ZNF420	1.53902	-0.534828	1.89608	Threshold	Threshold
HDDC2	2.99742	-0.511522	3.74911	Threshold	Threshold
RNF217	0.116521	-0.160033	0.551156	Non-Threshold	Non-Threshold
SMPDL3A	0.0141147	0.0131284	2.50693	Non-Threshold	Threshold
NCOA7	0.0681611	-0.0322846	3.63063	Non-Threshold	Threshold
SETD3	0.220044	-0.0541506	5.24097	Non-Threshold	Threshold
RXFP2	1.51554	-1.0539	-0.315947	Threshold	Non-Threshold
TTC26	0.358886	0.470135	-4	Non-Threshold	Non-Threshold
ZC3HAV1	0.372782	-0.0915699	6.29244	Non-Threshold	Threshold
SLC6A10P	0.531556	0.448535	-2.10065	Non-Threshold	Non-Threshold
AP002004.1	2.4906	-0.813719	2.49254	Threshold	Threshold
CHAMP1	1.61435	0.294964	4.42688	Threshold	Threshold
PPP2R1B	0.00527626	0.00196988	3.46505	Non-Threshold	Threshold
TMEM104	6.24489	0.645147	5.38402	Threshold	Threshold
TMEM204	0.0287769	0.0109426	5.82135	Non-Threshold	Threshold
HIBADH	0.417639	-0.181886	3.38923	Non-Threshold	Threshold
JAZF1	0.16815	0.0646113	6.04674	Non-Threshold	Threshold
TAX1BP1	12.4001	-0.916057	6.68615	Threshold	Threshold
ERICH1	0.213242	-0.0568229	5.16107	Non-Threshold	Threshold
KBTBD11	0.230286	0.0681549	3.17137	Non-Threshold	Threshold
BAMBI	0.595647	0.451035	-0.449726	Non-Threshold	Non-Threshold
XPNPEP2	0.449138	0.232069	1.06567	Non-Threshold	Threshold
OCRL	1.28304	0.525334	2.09995	Non-Threshold	Threshold
C19orf25	2.31018	0.318548	5.17867	Threshold	Threshold
ZDHHC9	0.0644928	-0.0356873	2.34774	Non-Threshold	Threshold
APC2	0.299631	0.0875972	2.77559	Non-Threshold	Threshold
DTX4	0.955113	-0.37129	3.59055	Non-Threshold	Threshold
ZMYM4	0.121494	0.0306506	4.69605	Non-Threshold	Threshold
ZMYM1	2.20603	-0.777133	2.21421	Threshold	Threshold
SFPQ	3.20711	0.205407	7.56569	Threshold	Threshold
FGFR1OP2	4.77211	-1.02414	4.92195	Threshold	Threshold
OLFML2B	0.680828	0.652301	-1.10592	Non-Threshold	Non-Threshold
ZNF460	0.0786574	-0.109267	-0.569279	Non-Threshold	Non-Threshold
ZNF805	1.23483	0.925526	0.224801	Non-Threshold	Non-Threshold
FAM153A	1.05289	-0.683959	2.2024	Non-Threshold	Threshold
RPL35P5	2.83233	-0.737485	6.15412	Threshold	Threshold
ZNF706	0.216104	-0.0464327	4.78899	Non-Threshold	Threshold
AP003469.4	0.905614	0.380361	0.912319	Non-Threshold	Non-Threshold
KLF11	0.0440717	-0.0246741	4.06485	Non-Threshold	Threshold
SUPT7L	0.197132	-0.0354144	5.09504	Non-Threshold	Threshold
RBKS	0.480447	-0.667969	-0.360717	Non-Threshold	Non-Threshold
LCLAT1	0.303521	-0.124257	3.01433	Non-Threshold	Threshold
LBH	0.201339	0.102271	7.91356	Non-Threshold	Threshold
CLIP4	0.149337	-0.0923156	3.3929	Non-Threshold	Threshold
YPEL5	6.64782	-0.769568	6.84904	Threshold	Threshold
PLB1	0.69838	0.191239	5.27551	Non-Threshold	Threshold
CCDC85C	0.854365	-0.223449	4.44955	Non-Threshold	Threshold
EVL	0.0223293	0.00441891	8.40061	Non-Threshold	Threshold
LRRFIP2	1.23185	0.227826	5.30437	Non-Threshold	Threshold
MLH1	0.657377	-0.106118	4.40187	Non-Threshold	Threshold
RPL29P11	0.261875	-0.119605	6.94535	Non-Threshold	Threshold
EXT2	3.5532	0.450226	4.52002	Threshold	Threshold
CD82	0.449863	-0.0838378	7.01993	Non-Threshold	Threshold
AGPS	0.503774	-0.130448	4.2248	Non-Threshold	Threshold
AP4B1-AS1	0.0704962	0.131782	-0.672993	Non-Threshold	Non-Threshold
DMAP1	1.35137	0.193023	5.79048	Non-Threshold	Threshold
NRSN2	0.0158521	0.0176244	1.1193	Non-Threshold	Threshold
SOX12	3.30739	0.412079	4.70422	Threshold	Threshold
TRIB3	0.920601	0.22556	4.03182	Non-Threshold	Threshold
DIRC2	0.683069	0.180376	3.84402	Non-Threshold	Threshold
LINC02035	1.6274	0.350747	4.22923	Threshold	Threshold
ADCY5	0.254898	-0.385608	-0.446657	Non-Threshold	Non-Threshold
ZFP36L1	0.271183	-0.161097	8.69011	Non-Threshold	Threshold
BORCS6	2.999	0.236806	5.90088	Threshold	Threshold
AURKB	0.423099	0.215696	1.54751	Non-Threshold	Threshold
LINC00324	0.045218	-0.0143527	3.23808	Non-Threshold	Threshold
SLC25A35	0.056729	0.0287921	2.90542	Non-Threshold	Threshold
PRELID3B	1.00378	-0.305717	4.88524	Non-Threshold	Threshold
SLC41A1	0.0834099	0.0268212	4.12043	Non-Threshold	Threshold
NELFCD	3.37664	0.213053	5.76417	Threshold	Threshold
CTSZ	4.2636	0.284498	9.12429	Threshold	Threshold
EIPR1	1.93221	0.241455	4.47072	Threshold	Threshold
ADI1	0.0129035	0.00339412	5.09858	Non-Threshold	Threshold
NOMO2	1.50229	0.248774	5.94296	Non-Threshold	Threshold
LINC01588	0.398988	0.144254	2.14879	Non-Threshold	Threshold
GP9	0.820737	0.307756	5.51449	Non-Threshold	Threshold
FAM129C	0.211517	0.0862921	5.22099	Non-Threshold	Threshold
OPHN1	0.351897	0.462844	-1.67264	Non-Threshold	Non-Threshold
PGLS	2.03206	0.313697	7.83149	Threshold	Threshold
MAP1S	1.82506	0.426862	7.15096	Threshold	Threshold
YIPF6	1.579	-0.283256	4.13643	Threshold	Threshold
ZNF175	0.171673	-0.0733482	2.96416	Non-Threshold	Threshold
SKA2	3.71763	-0.978191	2.87875	Threshold	Threshold
GDPD1	3.02689	-1.80579	0.313168	Threshold	Non-Threshold
ZNF830	3.33903	-0.439979	4.23052	Threshold	Threshold
CMTR1	0.0757073	0.0200866	5.79896	Non-Threshold	Threshold
CCDC167	0.480513	-0.179231	3.73523	Non-Threshold	Threshold
MDGA1	0.0184114	0.0328639	2.89547	Non-Threshold	Threshold
CD63	2.41022	0.268756	8.08595	Threshold	Threshold
NPM1P6	2.165	-1.45589	-1.99945	Threshold	Non-Threshold
PDE1B	1.58272	0.293038	3.65552	Threshold	Threshold
APOL6	0.700862	0.276169	3.04041	Non-Threshold	Threshold
MORN4	0.236986	-0.393465	-4	Non-Threshold	Non-Threshold
UBTD1	3.64164	0.428444	5.18298	Threshold	Threshold
EXOSC1	0.814493	0.175938	4.51686	Non-Threshold	Threshold
MMS19	0.782708	0.0958735	6.10219	Non-Threshold	Threshold
ZDHHC16	0.73519	-0.127547	4.65918	Non-Threshold	Threshold
PANO1	4.12552	1.82007	-0.0162066	Threshold	Non-Threshold
ADAM22	0.15146	0.198428	0.322531	Non-Threshold	Non-Threshold
AP006623.1	1.68667	1.11886	0.187606	Threshold	Non-Threshold
RIOK3	0.664783	-0.296763	5.69606	Non-Threshold	Threshold
DERL2	1.96629	-0.248179	5.24097	Threshold	Threshold
RAP1B	6.69897	-0.862093	7.40682	Threshold	Threshold
RPL10P12	0.179942	0.150904	0.296886	Non-Threshold	Non-Threshold
RPSAP12	0.859607	-0.240666	7.3917	Non-Threshold	Threshold
LINC02384	2.42665	-1.28517	1.39286	Threshold	Threshold
NTPCR	1.80796	0.329624	4.0289	Threshold	Threshold
SPCS1	0.927588	0.151308	6.16975	Non-Threshold	Threshold
RSRC2	3.03581	-0.367684	5.44341	Threshold	Threshold
KNTC1	0.0341321	-0.0295591	2.65918	Non-Threshold	Threshold
LRFN2	1.23889	1.41375	-4	Non-Threshold	Non-Threshold
EIF1AY	1.70574	-1.02056	3.9081	Threshold	Threshold
MPHOSPH6	0.98475	-0.499804	2.42685	Non-Threshold	Threshold
CDH13	0.24095	-0.214277	0.24174	Non-Threshold	Non-Threshold
NUDCD2	1.12669	-0.503882	3.09928	Non-Threshold	Threshold
PCID2	2.58373	-0.292186	4.65026	Threshold	Threshold
GAB1	0.815983	-0.256247	3.63176	Non-Threshold	Threshold
ATP11A	0.240543	0.169437	5.00646	Non-Threshold	Threshold
ADPRHL1	0.479822	0.57846	-0.313615	Non-Threshold	Non-Threshold
LAMP1	3.86758	0.388426	7.91862	Threshold	Threshold
GRTP1	0.245884	0.311332	-0.339361	Non-Threshold	Non-Threshold
SPON1	0.329889	-0.264134	1.37467	Non-Threshold	Threshold
RTN3P1	0.237208	0.0773659	4.91962	Non-Threshold	Threshold
GDAP1	1.22737	-0.94367	0.32793	Non-Threshold	Non-Threshold
KLRA1P	0.87517	-1.16526	-4	Non-Threshold	Non-Threshold
STYK1	0.109617	-0.206643	-4	Non-Threshold	Non-Threshold
MAGOHB	2.60929	-1.53821	1.58143	Threshold	Threshold
YBX3	0.0823932	0.0444172	9.00067	Non-Threshold	Threshold
KCNH3	0.618556	0.240011	4.46755	Non-Threshold	Threshold
PIGN	1.32891	0.197079	3.18266	Non-Threshold	Threshold
BCL2	0.154708	0.0771226	5.11956	Non-Threshold	Threshold
UBA1	6.56225	0.469736	9.24202	Threshold	Threshold
TMEM59	2.22736	-0.260712	7.19071	Threshold	Threshold
DCAF16	0.346515	-0.155426	3.72625	Non-Threshold	Threshold
LAP3	0.196097	-0.0673695	6.25504	Non-Threshold	Threshold
QDPR	2.48386	0.32291	3.48967	Threshold	Threshold
CRTAM	0.374704	-0.226339	2.36182	Non-Threshold	Threshold
JHY	1.01632	0.483184	1.04441	Non-Threshold	Threshold
UBASH3B	0.0841156	-0.0331703	4.9636	Non-Threshold	Threshold
CNN2P9	0.222212	-0.176044	-0.041729	Non-Threshold	Non-Threshold
GTF3C6	0.772723	0.154636	4.04713	Non-Threshold	Threshold
AMD1	0.5179	-0.156729	6.0897	Non-Threshold	Threshold
RPF2	0.237524	-0.121156	2.42292	Non-Threshold	Threshold
CD72	0.391863	-0.155427	4.49418	Non-Threshold	Threshold
AP003097.1	0.0638943	-0.0696836	-0.668283	Non-Threshold	Non-Threshold
ZNF436	2.00416	0.362358	2.97128	Threshold	Threshold
LSM3	6.65758	-1.53149	4.23393	Threshold	Threshold
SNX24	0.679751	-0.732131	0.322514	Non-Threshold	Non-Threshold
OTUD3	0.98237	-0.249293	2.73174	Non-Threshold	Threshold
PQLC2	3.52839	0.438742	3.84437	Threshold	Threshold
CAPZB	5.78781	0.3425	9.45168	Threshold	Threshold
ZDHHC21	1.77903	-1.04636	1.49238	Threshold	Threshold
TTC39B	1.82533	-0.470191	3.42681	Threshold	Threshold
FTH1P12	0.032131	-0.0185008	0.728206	Non-Threshold	Non-Threshold
PGBD4	0.871157	-0.603918	0.428935	Non-Threshold	Non-Threshold
VSIG10L	0.584752	-0.785031	-4	Non-Threshold	Non-Threshold
CTU1	0.678468	0.168409	3.7388	Non-Threshold	Threshold
NR1H2	3.96973	0.258381	7.48652	Threshold	Threshold
KCNC3	1.4046	0.378517	3.71266	Non-Threshold	Threshold
RPS27A	6.61261	-1.04724	9.06229	Threshold	Threshold
PSME4	0.641435	-0.156808	5.83043	Non-Threshold	Threshold
CNN3	0.566013	-0.802288	-4	Non-Threshold	Non-Threshold
ATP6V1B2	1.77117	0.205764	9.21812	Threshold	Threshold
GFRA2	0.243983	0.304745	0.0404144	Non-Threshold	Non-Threshold
ARSB	0.542617	0.237187	3.48801	Non-Threshold	Threshold
JMY	0.853429	-0.27902	3.1876	Non-Threshold	Threshold
GP5	1.15217	0.641665	1.01128	Non-Threshold	Threshold
HES1	0.150533	0.181815	0.912319	Non-Threshold	Non-Threshold
HRASLS	2.64149	-2.42161	-4	Threshold	Non-Threshold
ZNF331	0.14966	-0.0663574	2.33613	Non-Threshold	Threshold
KPNA2	1.92175	0.27692	4.576	Threshold	Threshold
C17orf58	0.608244	-0.679644	0.0449168	Non-Threshold	Non-Threshold
NOL11	0.266388	0.0549722	4.58621	Non-Threshold	Threshold
SSH2	1.26243	0.401727	8.04483	Non-Threshold	Threshold
CORO6	2.76915	-0.896121	1.33408	Threshold	Threshold
GIT1	1.81174	0.219264	7.09429	Threshold	Threshold
ANKRD13B	0.568534	0.234059	1.37313	Non-Threshold	Threshold
ABHD15	2.37221	0.311094	4.62735	Threshold	Threshold
KY	0.0997082	0.10329	1.06242	Non-Threshold	Threshold
EPHB1	0.28407	-0.0948535	4.02645	Non-Threshold	Threshold
MSL2	0.0636041	-0.0304933	6.16796	Non-Threshold	Threshold
TMEM133	1.07265	-1.10692	-4	Non-Threshold	Non-Threshold
CCDC136	0.224339	-0.172049	0.151193	Non-Threshold	Non-Threshold
CCDC137	1.81198	0.276244	4.44242	Threshold	Threshold
OXLD1	0.352683	-0.124426	4.8816	Non-Threshold	Threshold
CHMP6	2.00953	0.219462	5.54235	Threshold	Threshold
BAIAP2	0.918529	0.206573	4.17315	Non-Threshold	Threshold
GAK	5.50585	0.341584	7.76582	Threshold	Threshold
FGFRL1	0.462436	0.160594	3.97405	Non-Threshold	Threshold
CPLX1	0.430234	0.346594	0.212211	Non-Threshold	Non-Threshold
CABIN1	11.6655	0.603715	8.55658	Threshold	Threshold
GGT5	0.680753	-0.811102	-0.0659023	Non-Threshold	Non-Threshold
POM121L9P	0.249641	-0.127596	0.742045	Non-Threshold	Non-Threshold
ZBTB10	0.598038	-0.377843	2.09771	Non-Threshold	Threshold
YTHDC1	1.15824	-0.215234	5.31225	Non-Threshold	Threshold
SULT1B1	1.29031	-0.318813	5.73014	Non-Threshold	Threshold
CEP128	0.169301	0.171091	1.10187	Non-Threshold	Threshold
TSHR	0.0954637	-0.155668	-2.28151	Non-Threshold	Non-Threshold
FN1	0.045825	-0.0891081	-4	Non-Threshold	Non-Threshold
ATIC	4.30016	0.339723	6.11308	Threshold	Threshold
BRPF1	0.839736	0.172264	5.18257	Non-Threshold	Threshold
IRAK2	1.11916	0.724867	1.85998	Non-Threshold	Threshold
TADA3	1.97479	0.234891	7.31137	Threshold	Threshold
CAMK1	1.18423	0.269836	5.82979	Non-Threshold	Threshold
RPUSD3	2.48816	0.332724	4.93054	Threshold	Threshold
COPS7B	1.94641	0.244875	5.54555	Threshold	Threshold
EIF4E2	0.336197	0.0678222	6.49159	Non-Threshold	Threshold
EFHD1	2.67017	0.850196	0.8981	Threshold	Non-Threshold
BBX	0.0845918	-0.0417002	4.51226	Non-Threshold	Threshold
CBLB	0.037326	-0.0110586	5.18937	Non-Threshold	Threshold
UFL1	1.54769	-0.561071	3.59148	Threshold	Threshold
OXA1L	2.07411	0.182647	7.72812	Threshold	Threshold
CEBPE	1.68414	0.531314	4.2715	Threshold	Threshold
C14orf119	0.664653	0.117744	5.8815	Non-Threshold	Threshold
APOBEC3H	0.00616802	0.00491061	1.49728	Non-Threshold	Threshold
MIEF1	0.447971	0.124442	4.76441	Non-Threshold	Threshold
ATF4	6.92445	-0.386358	7.9562	Threshold	Threshold
RAD51C	0.419185	-0.293041	2.37316	Non-Threshold	Threshold
P2RX1	1.16536	0.282639	6.14172	Non-Threshold	Threshold
BAP1	6.16241	0.329577	6.38817	Threshold	Threshold
UBE2G1	0.663261	-0.115929	5.99236	Non-Threshold	Threshold
SPNS3	1.38773	0.395994	4.26131	Non-Threshold	Threshold
TYMS	0.362731	0.285776	1.86433	Non-Threshold	Threshold
USP14	2.02256	0.352765	3.9872	Threshold	Threshold
THOC1	0.423121	0.0760403	4.02357	Non-Threshold	Threshold
CBX3P2	1.09142	-0.925243	-0.703114	Non-Threshold	Non-Threshold
FLJ37453	4.13136	-0.669651	2.40801	Threshold	Threshold
AP000648.3	0.452917	-0.433963	0.460017	Non-Threshold	Non-Threshold
ZNF292	1.93121	-0.80563	4.5164	Threshold	Threshold
XCR1	2.59028	1.9771	-0.247221	Threshold	Non-Threshold
LIMD1	0.101878	0.0341219	5.51426	Non-Threshold	Threshold
CXCR6	0.351554	0.224503	3.27285	Non-Threshold	Threshold
FYCO1	2.84212	0.433705	4.39729	Threshold	Threshold
ST7L	0.0819295	-0.113745	0.820333	Non-Threshold	Non-Threshold
PTCH1	0.180499	-0.165771	3.0171	Non-Threshold	Threshold
EIF4BP3	0.492181	-0.144626	4.02295	Non-Threshold	Threshold
WNT2B	1.32676	1.43441	-4	Non-Threshold	Non-Threshold
IFT172	1.29672	-0.414035	2.98381	Non-Threshold	Threshold
RITA1	3.07118	0.344431	4.43588	Threshold	Threshold
F8	0.410461	-0.237009	2.05781	Non-Threshold	Threshold
F8A3	3.73445	0.257864	5.5985	Threshold	Threshold
LINC00880	0.35086	-0.601858	-4	Non-Threshold	Non-Threshold
GCHFR	0.590594	-0.216378	3.91533	Non-Threshold	Threshold
BTK	2.19563	0.237979	6.49507	Threshold	Threshold
ARMCX7P	0.070095	0.0298021	2.78359	Non-Threshold	Threshold
GLA	2.51794	0.302042	4.67259	Threshold	Threshold
ARMCX1	0.634463	-0.662912	0.248158	Non-Threshold	Non-Threshold
ARMCX4	0.187017	-0.285991	-0.665924	Non-Threshold	Non-Threshold
ARMCX6	0.839287	-0.198518	4.24415	Non-Threshold	Threshold
SAFB	3.6334	0.274131	7.29991	Threshold	Threshold
SNRPEP4	6.83565	-2.24527	1.28602	Threshold	Threshold
SAFB2	7.24185	0.357274	7.04327	Threshold	Threshold
KDM4B	0.710877	0.186563	7.44142	Non-Threshold	Threshold
KANSL2	1.76814	-0.237914	4.47696	Threshold	Threshold
CCNT1	0.0668103	-0.0286495	4.96137	Non-Threshold	Threshold
TROAP	0.0155344	0.0258135	-0.343222	Non-Threshold	Non-Threshold
GTF2F2	4.4023	-0.838104	3.65899	Threshold	Threshold
FCRLA	0.942321	0.30333	4.53902	Non-Threshold	Threshold
FCRLB	0.0431801	0.0488474	0.815638	Non-Threshold	Non-Threshold
PMAIP1	8.38722	-2.40811	2.97496	Threshold	Threshold
WDTC1	3.56112	0.555038	7.4695	Threshold	Threshold
RPS26	2.06618	-0.555174	6.09006	Threshold	Threshold
KATNBL1	6.38722	-0.970232	4.82593	Threshold	Threshold
BMP8B	0.807112	-0.347485	1.82564	Non-Threshold	Threshold
EFNB1	1.37717	0.254012	3.85894	Non-Threshold	Threshold
TRAM2	0.90894	0.149972	4.56367	Non-Threshold	Threshold
DSC2	0.313477	-0.221223	3.32034	Non-Threshold	Threshold
DDX3X	0.915866	-0.4471	7.92334	Non-Threshold	Threshold
CASK	0.0988309	-0.0465105	3.46002	Non-Threshold	Threshold
FAM136A	6.06905	-0.634979	4.42154	Threshold	Threshold
PCYOX1	0.211195	0.0871362	3.70431	Non-Threshold	Threshold
SNRPG	4.85387	-1.25194	4.0775	Threshold	Threshold
C12orf65	0.638931	-0.156287	2.98682	Non-Threshold	Threshold
AKR1A1	2.89998	0.391562	5.74771	Threshold	Threshold
PRDX1	0.489196	0.0809483	6.51898	Non-Threshold	Threshold
NASP	0.810777	0.106698	5.56915	Non-Threshold	Threshold
DNAJC27	1.10224	-0.593898	1.98997	Non-Threshold	Threshold
TP53I3	1.10674	0.322065	2.8371	Non-Threshold	Threshold
ERBIN	0.128683	-0.079302	5.2008	Non-Threshold	Threshold
CD180	1.85487	0.509035	5.53774	Threshold	Threshold
RPS3AP6	9.71897	-2.09541	8.37983	Threshold	Threshold
CFAP157	0.0700961	-0.117636	-1.30469	Non-Threshold	Non-Threshold
STXBP1	0.122159	0.117946	1.91007	Non-Threshold	Threshold
TTC16	0.757691	0.282185	3.24046	Non-Threshold	Threshold
FPGS	1.79081	0.234715	5.30927	Threshold	Threshold
ENG	4.35853	0.502036	5.6628	Threshold	Threshold
ARRB1	2.49754	0.281516	6.51883	Threshold	Threshold
SERPINH1	2.56099	0.445958	3.40355	Threshold	Threshold
KLHL35	0.0465616	0.0492849	0.423521	Non-Threshold	Non-Threshold
GDPD5	1.09611	0.169931	5.59854	Non-Threshold	Threshold
HIST2H2BC	1.50795	-0.695378	0.771444	Threshold	Non-Threshold
AXL	1.14599	0.901642	-4	Non-Threshold	Non-Threshold
AKIRIN1	2.33315	-0.423125	6.0065	Threshold	Threshold
GINS4	1.2697	-1.27484	-4	Non-Threshold	Non-Threshold
ANK1	0.908705	0.427787	5.41295	Non-Threshold	Threshold
GPAT4	1.22315	0.120781	5.60749	Non-Threshold	Threshold
NKX6-3	0.243996	0.44537	-4	Non-Threshold	Non-Threshold
RCN1	0.218502	-0.0539942	3.89574	Non-Threshold	Threshold
GPAT3	0.110884	-0.0676884	4.91945	Non-Threshold	Threshold
KLHL8	1.9775	-0.464325	3.81324	Threshold	Threshold
AFF1	0.36931	0.200197	5.47673	Non-Threshold	Threshold
LMBRD1	4.21396	-0.499829	6.0192	Threshold	Threshold
SDHAF4	0.800702	-0.960866	-0.414491	Non-Threshold	Non-Threshold
GNPNAT1	0.388888	0.265798	2.1667	Non-Threshold	Threshold
SIT1	2.81553	0.619453	5.39916	Threshold	Threshold
TRBV15	0.250327	0.127866	1.19975	Non-Threshold	Threshold
TRBV14	0.182323	0.172271	0.291163	Non-Threshold	Non-Threshold
TRBV12-5	1.12806	0.750507	0.245602	Non-Threshold	Non-Threshold
TRBV11-3	0.262766	0.332848	-1.98815	Non-Threshold	Non-Threshold
TRBV21-1	1.10817	1.06808	-1.88343	Non-Threshold	Non-Threshold
MEF2C-AS1	0.020864	-0.0342444	-0.964284	Non-Threshold	Non-Threshold
NUDT4	3.12406	-0.534419	4.7055	Threshold	Threshold
RPL41P5	4.26043	-1.09709	6.18441	Threshold	Threshold
MEF2C	0.117744	0.0472558	5.4807	Non-Threshold	Threshold
UBE2N	4.92082	-0.409924	5.64998	Threshold	Threshold
COPS4	2.89536	-0.361596	4.7998	Threshold	Threshold
SCD5	0.281766	-0.357138	0.0648469	Non-Threshold	Non-Threshold
HCFC1R1	1.76432	0.302851	4.73421	Threshold	Threshold
MFN2	0.834704	0.285495	6.47442	Non-Threshold	Threshold
TNFRSF8	3.33397	0.593904	4.93217	Threshold	Threshold
LRRC27	0.189536	0.148529	1.98342	Non-Threshold	Threshold
POMZP3	0.905283	0.692103	1.82986	Non-Threshold	Threshold
HSF1	6.07417	0.448252	7.17824	Threshold	Threshold
SCX	1.56201	0.834253	-0.438737	Threshold	Non-Threshold
HGH1	1.46747	0.391222	4.40765	Non-Threshold	Threshold
MROH1	4.09259	0.393239	5.80493	Threshold	Threshold
SHARPIN	1.60494	0.322804	7.36489	Threshold	Threshold
WDR97	1.57501	-0.489806	1.82718	Threshold	Threshold
SPDYE16	0.069895	-0.0850133	-1.34322	Non-Threshold	Non-Threshold
PEG3	2.55783	-2.21525	-4	Threshold	Non-Threshold
TRMT6	0.389852	-0.125861	3.67607	Non-Threshold	Threshold
MCM8	1.8996	-0.716959	1.69016	Threshold	Threshold
TMX4	0.907892	-0.260778	6.63481	Non-Threshold	Threshold
CRLS1	6.40561	-0.936033	4.06765	Threshold	Threshold
MLKL	2.10709	-0.209318	5.7093	Threshold	Threshold
FA2H	1.2202	1.34595	-1.62242	Non-Threshold	Non-Threshold
RFWD3	0.781881	0.222657	3.78195	Non-Threshold	Threshold
PMFBP1	1.84024	-2.00149	-4	Threshold	Non-Threshold
DHX38	1.10128	0.132053	5.99375	Non-Threshold	Threshold
TXNL4B	1.06892	-0.180295	4.11687	Non-Threshold	Threshold
RHOXF1	2.42615	-2.19166	-4	Threshold	Non-Threshold
VPS8	1.39789	0.176685	6.15621	Non-Threshold	Threshold
SENP2	0.427078	0.130043	4.41167	Non-Threshold	Threshold
FAM131A	0.616635	0.143817	3.98551	Non-Threshold	Threshold
CLCN2	0.27612	-0.351854	0.974315	Non-Threshold	Non-Threshold
POLR2H	4.97469	-0.437852	4.0159	Threshold	Threshold
IGF2BP2	0.120358	0.0652568	5.14905	Non-Threshold	Threshold
GART	6.81248	0.432818	4.81974	Threshold	Threshold
ITSN1	1.56037	0.769695	2.28186	Threshold	Threshold
LINC00649	0.125291	0.0895242	3.37118	Non-Threshold	Threshold
CRYZL1	0.998895	-0.181345	3.37945	Non-Threshold	Threshold
TNIK	0.747601	0.205573	3.84493	Non-Threshold	Threshold
PLD1	0.657471	0.34837	2.51435	Non-Threshold	Threshold
EIF5A2	1.51917	-0.880308	1.23071	Threshold	Threshold
HEG1	0.262823	-0.139078	3.42574	Non-Threshold	Threshold
[truncated: 9,001 more rows]

## Sheet: Fig.4a
cell	B.cells.naive	B.cells.naive	B.cells.naive	B.cells.memory	B.cells.memory	B.cells.memory	Plasma.cells	Plasma.cells	Plasma.cells	T.cells.CD8	T.cells.CD8	T.cells.CD8	T.cells.CD4.memory.activated	T.cells.CD4.memory.activated	T.cells.CD4.memory.activated	T.cells.regulatory..Tregs	T.cells.regulatory..Tregs	T.cells.regulatory..Tregs	NK.cells.resting	NK.cells.resting	NK.cells.resting	NK.cells.activated	NK.cells.activated	NK.cells.activated	Monocytes	Monocytes	Monocytes	Dendritic.cells.activated	Dendritic.cells.activated	Dendritic.cells.activated	Neutrophils	Neutrophils	Neutrophils
timepoint	d0	d8	d28	d0	d8	d28	d0	d8	d28	d0	d8	d28	d0	d8	d28	d0	d8	d28	d0	d8	d28	d0	d8	d28	d0	d8	d28	d0	d8	d28	d0	d8	d28
S1	0.023592	0.007985	0.027375	0.008233	0.016653	0.059669	0.030907	0.011145	0.03498	0.093883	0.051147	0.091492	0.01692	0.0004	0	0.096615	0.072994	0.170883	0.062608	0.059512	0.06669	0	0.007126	0	0.100057	0.215503	0.101807	0.002434	0.016559	0.018424	0.447387	0.513583	0.351888
S2	0.020126	0	0.024916	0.037178	0.061647	0.032508	0.034666	0.053441	0.041523	0.170946	0.129784	0.094791	0	0	0	0.10848	0.149479	0.141271	0.040287	0.073471	0.060461	0.013513	0.001944	0	0.143032	0.154341	0.189734	0.02679	0.029808	0.02368	0.381793	0.296681	0.354128
S3	0.036325	0.018777	0.047593	0.043963	0.065514	0.04481	0.034422	0.050631	0.041969	0.155749	0.142273	0.127626	0.021961	0	0.020794	0.106619	0.133204	0.142007	0.04439	0.100277	0.120779	0.013369	0.030414	0	0.05288	0.065382	0.082829	0.034287	0.039859	0	0.384347	0.308274	0.310769
S4	0.147259	0.055325	0.108498	0	0.026337	0	0.096909	0.066021	0.115332	0.10138	0.116464	0.161426	0.029449	0.037413	0.024346	0.117469	0.088487	0.134903	0.098262	0.076185	0.119116	0	0.020996	0	0.10709	0.159864	0.095668	0	0.029898	0.019778	0.157779	0.287023	0.179417
S5	0	0.006823	0.006333	0.083651	0.072721	0.071635	0.048264	0.041058	0.04279	0.186802	0.131367	0.16337	0.018779	0.010038	0.031802	0.114249	0.121109	0.136188	0.087797	0.055006	0.089215	0.002585	0.014333	0.008446	0.122083	0.103413	0.062296	0	0.031689	0	0.300225	0.361861	0.314661
S6	0.02308	0.014378	0.027419	0.043885	0.050059	0.033662	0.062547	0.048618	0.049083	0.092212	0.111333	0.076637	0.011908	0.03936	0.005309	0.119963	0.096105	0.108038	0.067326	0.085889	0.073064	0.022588	0.033256	0.015771	0.077785	0.19676	0.106739	0	0.029116	0	0.385582	0.23026	0.438407
S7	0.02674	0	0.011084	0.050431	0.065687	0.06744	0.040302	0.034482	0.061156	0.149786	0.07551	0.093493	0.013842	0.013871	0.062204	0.179737	0.121863	0.171525	0.073191	0.057952	0.091218	0.008646	0.027342	0	0.177447	0.273119	0.205596	0.021766	0.025114	0.003916	0.183665	0.22009	0.137526
S8	0.045946	0.009586	0.066646	0.040723	0.08516	0.021799	0.071172	0.074834	0.091275	0.229233	0.116754	0.164401	0.005245	0	0.004747	0.179307	0.161621	0.203138	0.071165	0.05458	0.086826	0	0	0	0.089821	0.247078	0.127817	0.008018	0.030542	0.003802	0.208682	0.159239	0.145952
S9	0.065184	0.013847	0.049718	0.015785	0.064432	0.038624	0.070654	0.040905	0.081047	0.123383	0.168035	0.177477	0	0.030826	0.001482	0.188889	0.127071	0.168731	0.090564	0.082319	0.076044	0	0.008981	0	0.154867	0.182296	0.182258	0.011462	0.025224	0	0.197978	0.225183	0.175312
S10	0.011757	0	0.005745	0.051543	0.07504	0.06503	0.031599	0.036387	0.053192	0.114384	0.128136	0.1692	0.043473	0.066541	0.041005	0.102243	0.074708	0.123299	0.072119	0.070296	0.048576	0.01399	0.019746	0.029621	0.092582	0.203324	0.153329	0	0.030084	0	0.408815	0.196812	0.215665
S11	0.03209	0.026709	0.052241	0.049532	0	0.032151	0.051122	0.008911	0.062824	0.117712	0.05996	0.147584	0.03642	0.015432	0.042456	0.152718	0.088636	0.153934	0.076249	0.130794	0.048755	0.003067	0	0.009213	0.179973	0.331574	0.173642	0.006801	0.002228	0.014448	0.264913	0.218243	0.233399

## Sheet: Fig. 4b-h_Glossary
Name	Abbreviation	Gating	Unit	Notes	Reference
B cells	bcells	CD3–CD19+	percent of live cells		Diehl lab
plasmablasts	pb	bcells>CD38hiCD27hi	percent of B cells		Diehl lab
switched memory B cells	s_mbc	bcells>IgM–CD27+	percent of B cells		Diehl lab
naïve B cells	naïve_b	CD3–CD19+IgM+CD27–	percent of B cells		Diehl lab
neutrophils	neutro	SSC-AhiCD3–CD16+CD45+CD4–CD8–CD19–	percent of high-scatter cells		may not be perfect since we are doing PBMCs and this is for EDTA RBC-lysed blood, but see OMIP-023 for details
classical monocytes	c_mono	FSC-HxFSC-A singlets>live>HLADR+ > CD14+CD16–	percent of live cells		OMIP-024
intermediate monocytes	i_mono	CD14+CD16+	percent of live cells		OMIP-024
non-classical monocytes	nc_mono	CD14–CD16+	percent of live cells		OMIP-024
NK T cells	nkt	FSC-A x SSC-A > CD3+CD56+	percent of lymphocytes		OMIP-024
resting NK	NK1	CD3–CD56brightCD16–	percent of lymphocytes	resting
early activated NK	NK2	CD3–CD56brightCD16+	percent of lymphocytes	resting	https://www.sciencedirect.com/science/article/pii/S1471490601020609?via%3Dihub
ADCC NK	NK3	CD3–CD56dimCD16+	percent of lymphocytes	activated	https://www.frontiersin.org/articles/10.3389/fimmu.2019.02078/full
	NK4	CD3–CD56intCD16–	percent of lymphocytes	activated
	NK5	CD3–CD56–CD16+	percent of lymphocytes	post-activation
DCs	DC	lineage– HLADRint	percent of live cells		OMIP-024		lineage =CD3, CD4, CD8, CD14, CD56, and CD16
Activated DCs	DC_act	lineage– HLADRhi	percent o		PMID: 17462499
T cells	tcells	CD3+	percent of live cells		OMIP-024
Tregs	t_regs	CD3+CD4+CD25+CD127low	percent of CD4+ T cells		OMIP-024
naïve CD4 T cells	cd4t_naive	CD3+CD56–CD4+ CD45RA+CCR7+	percent of CD4+ T cells		OMIP-024
central memory CD4 T cells	cd4t_cm	CD3+CD56–CD4+ CD45RA–CCR7+	percent of CD4+ T cells		OMIP-024
effector memory CD4 T cells	cd4t_em	CD3+CD56–CD4+ CD45RA–CCR7–	percent of CD4+ T cells		OMIP-024
CD4 TEMRA	cd4t_emra	CD3+CD56–CD4+ CD45RA+CCR7–	percent of CD4+ T cells		OMIP-024
homeostatic CD4	CD4-homeo	CD3+CD56–D4+CD127+	percent of CD4+ T cells		OMIP-024
cytotoxic CD4	CD4_cyto	CD3+CD56–CD4+CD57+	percent of CD4+ T cells		OMIP-024
activated CD8	C4_act	CD3+CD56–CD4+CD279+	percent of CD4+ T cells		Front. Immunol., 24 March 2020 | https://doi.org/10.3389/fimmu.2020.00487
naïve CD48 T cells	cd8t_naive	CD3+CD56–CD8+ CD45RA+CCR7+	percent of CD8+ T cells		OMIP-024
central memory CD8 T cells	cd8t_cm	CD3+CD56–CD8+ CD45RA–CCR7+	percent of CD8+ T cells		OMIP-024
effector memory CD8 T cells	cd8t_em	CD3+CD56–CD8+ CD45RA–CCR7–	percent of CD8+ T cells		OMIP-024
CD8 TEMRA	cd8t_emra	CD3+CD56–CD8+ CD45RA+CCR7–	percent of CD8+ T cells		OMIP-024
homeostatic CD8	CD8_homeo	CD3+CD56–CD8+CD127+	percent of CD8+ T cells		OMIP-024
cytotoxic CD8	CD8_cyto	CD3+CD56–CD8+CD57+	percent of CD8+ T cells		OMIP-024
activated CD8	CD8_act	CD3+CD56–CD8+CD279+	percent of CD8+ T cells		Front. Immunol., 24 March 2020 | https://doi.org/10.3389/fimmu.2020.00487
AIM+ CD4 T cells	CD4_AIM	CD3+CD56–CD4+CD134+CD154+	percent of CD4 T cells	may be low w/o peptide stimulation	Rydyznski Moderbacher C, Antigen-Specific Adaptive Immunity to SARS-CoV-2 in Acute COVID-19 and Associations with Age and Disease Severity. Cell. 2020 Sep 16.
old AIM+ CD4 T cells	CD4_AIM_old	CD3+CD56–CD4+CD134+CD25+	percent of CD4 T cells	may be low w/o peptide stimulation	Dan JM, A Cytokine-Independent Approach To Identify Antigen-Specific Human Germinal Center T Follicular Helper Cells and Rare Antigen-Specific CD4+ T Cells in Blood. Journal of immunology 2016 Aug 1;197(3):983–93.

## Sheet: Fig.4b-h_raw_data
DeID	day	bcells	pb	s_mbc	naive_b	c_mono	i_mono	nc_mono	nkt	NK1	NK2	NK3	NK4	NK5	DC	DC_act	tcells	cd4	t_regs	cd4t_naive	cd4t_cm	cd4t_em	cd4t_emra	CD4_homeo	CD4_cyto	CD4_act	cd8	cd8t_naive	cd8t_cm	cd8t_em	cd8t_emra	CD8_homeo	CD8_cyto	CD8_act	CD4_AIM	CD4_AIM_old
B	0	8.26	0.073	14.5	21.7	44.2	2.98	0.78	5.21	0.38	0.13	2	1.02	0.29	0.071	0.038	78.7	72.7	6	53.7	18.7	22.1	5.51	40.4649	1.66678	12.8698	20.2	63.7	5.18	11.1	20	38.9615	11.4758	8.8987	0.11	0.29
B	8	20.6	0.042	23.4	19	64.6	3.27	0.52	5.68	0.86	0.39	4.71	1.21	1.03	0.41	0.13	51.4	57.3	10.5	56.8	12.7	23.2	7.38	28.1724	6.89542	19.9314	26.1	40.5	2.97	21	35.6	30.1007	19.0998	21.2584	1.59	1.93
B	28	25.2	0.11	15.7	21.1	65.5	17.6	1.28	3.7	1.77	0.67	3.11	0.75	1.33	0.7	0.15	54	70.1	12.9	44.4	21.3	28.5	5.92	38.123	2.24085	21.4494	19.2	52.5	6.54	16.6	24.4	35.8341	11.3295	16.232	2.85	4.97
C	0	21.3	0.07	10.5	29.3	44.5	18.1	1.62	2.8	0.13	0.038	2.26	0.73	0.85	0.44	0.071	58.6	42.3	8.65	28.7	27.2	32.5	11.7	35.6094	16.7397	27.8622	18.8	34.7	2.95	10.3	52.1	40.2124	36.39	15.0579	2.23	1.78
C	8	17.9	0.32	19.6	25	31.2	4.46	2.15	5.2	0.13	0.047	2.65	0.61	0.37	0.19	0.13	64.6	58.3	7.84	26.3	25.9	36.9	11	49.5401	8.05619	18.4291	27.7	49.8	3.36	8.48	38.4	45.5654	18.5165	11.5349	0.24	0.91
C	28	13	0.26	20.1	27.4	65.3	3.33	1.25	6.81	0.38	0.15	5.54	0.7	0.45	0.28	0.12	67.8	58.8	8.43	27.3	27	36	9.69	58.3399	10.4584	22.1999	30	50.6	3.49	6.32	39.6	46.8228	22.7488	11.5898	0.21	1.46
D	0	24.8	0.038	1.83	36.2	54.5	3.99	1.13	1.88	0.66	0.23	3.39	2.2	0.2	0.12	0.086	61.6	67.2	9.66	44.6	20.4	32.6	2.44	45.0376	0.409828	17.6226	21	76.8	2.67	15.2	5.3	54.76	1.94246	6.87483	0.54	2.03
D	8	38.8	0.044	1.76	48.3	11.7	3.69	19	1.4	0.39	0.074	1.63	1.59	1.76	0.092	0.031	44.3	55.5	7.74	22.6	22.1	51.9	3.52	54.2835	0.8602	22.3023	14.1	50.4	4.49	25.2	20	51.3839	7.61853	14.963	1.82	1.93
D	28	18.6	0.19	3.86	32.2	57.7	6.87	3.07	1.5	0.65	0.15	2.27	1.33	0.16	0.18	0.062	64.7	60.6	10.5	35.2	16.7	44.4	3.78	41.453	0.276715	25.5989	18.8	59.3	3.3	27.1	10.3	50.3934	3.00752	18.3424	0.83	2.45
E	0	14.1	0.58	24	21.5	41.6	4.02	3.42	4.56	0.91	0.086	3.97	4.31	0.87	0.4	0.28	58.7	74	6.65	37.3	26	33.3	3.45	50.6977	5.75756	15.0547	11.6	43.8	6.58	26.7	22.9	49.9008	24.0483	9.45336	0.51	1.42
E	8	18.5	1.3	33.8	17.1	46.3	18.6	4.62	3.59	1.44	0.25	6.94	3.3	1.14	0.66	0.41	53	74.9	8.75	42.6	22.1	32.6	2.67	40.8579	5.9207	15.5009	13.6	37.8	6.02	32.5	23.6	40.7142	28.4177	11.6988	1.34	2.69
E	28	18.3	0.36	28.5	16.2	65.4	4.98	1.12	4.84	0.48	0.038	3.4	1.89	0.77	0.45	0.13	59	59.2	6.71	28.1	19.6	45.6	6.68	41.1672	21.9025	27.0155	19.3	18.2	4.91	43.1	33.8	37.399	36.8112	19.2359	0.68	0.95
F	0	16.4	0.14	12.9	50.8	63.5	18.7	4.5	0.4	0.86	0.41	5.46	0.54	1.05	0.34	0.098	63.4	77.7	8.92	34.9	30.8	31.3	3.05	50.0306	0.370165	32.3297	15.5	58.9	8.74	13.9	18.5	44.5243	4.33954	23.7942	1.21	3.11
F	8	6.04	1.06	14.1	49.9	13.5	2.93	2.43	0.4	0.36	0.17	2.15	0.58	0.72	0.71	0.29	65	79.7	8.93	26.4	26	44.1	3.52	61.7921	0.288206	40.5884	13.5	49.7	6.67	17.4	26.2	57.66	9.00662	25.3422	1.72	4.37
F	28	13.3	0.14	8.86	57.4	69.1	8.87	6.94	0.38	0.5	0.38	6.18	0.47	0.72	0.35	0.14	70.5	78.7	6.74	36.8	34.6	26.1	2.54	52.1309	0.210015	34.7525	16.9	70.1	9.32	9.93	10.7	44.7582	2.13925	19.0672	0.36	1.73
G	0	6.32	0.93	19.6	16.2	43.3	27.5	19.7	1.29	0.5	0.53	6.99	0.35	0.58	0.19	0.059	78.2	78.5	6.8	78.1	15.4	5.83	0.73	39.6344	0.20558	7.31819	18.1	67.3	8.57	9.67	14.5	52.8845	5.99168	9.90708	2.26	3.23
G	8
G	28	5.67	1.19	24.7	15.5	42.2	31.3	16.4	1.54	0.8	0.9	9.26	0.78	0.69	0.21	0.11	73	76.5	4.9	66.1	24.8	8.23	0.99	48.9862	0.144332	10.7955	18.7	57.7	9.92	13	19.4	53.5887	9.12379	12.9651	1.73	2.52
H	0	5.96	0.93	15.3	23.2	27	60.6	5.03	0.37	0.42	0.25	5.85	0.38	1.02	0.16	0.1	80.9	58.2	4.95	73.5	15.9	9.06	1.56	40.8199	0.121388	7.67814	27	75.5	4.4	10.9	9.23	45.4269	6.31205	10.4068	1.39	2.11
H	8	12	0.65	8.45	18.7	39.4	45.5	2.71	0.41	0.28	0.17	2.7	0.42	0.5	0.24	0.072	78.4	58.4	6.69	78.4	11.6	8.41	1.65	34.7225	0.212213	7.27013	25.7	72.8	2.85	10.9	13.4	41.5102	6.55622	10.0945	1.94	2.79
H	28	9.48	0.55	15	26.9	37.5	53.2	3.13	0.46	0.78	0.54	7.48	0.37	1.14	0.36	0.11	73.2	45	7.95	66.5	21.2	10.5	1.88	42.6788	0.379093	12.7944	26.1	68.3	4.43	13.9	13.4	47.239	8.14001	13.4578	5.85	7.29
I	0	6.88	1.31	29.8	16.1	43	50.3	1.58	5.21	0.19	0.13	6.25	0.23	0.47	0.12	0.05	75.8	58.3	8.93	58.3	28.8	12.2	0.82	54.0302	0.714286	13.8464	34.8	73.7	6.75	13.1	6.49	59.4368	10.4806	6.4831	2.68	3.86
I	8	7.62	0.93	21	17.2	37.8	51.4	2.46	7.72	0.2	0.15	8.56	0.45	0.87	0.23	0.062	66.3	52.1	10.4	56.3	25.4	16.9	1.42	56.0674	1.15974	18.6458	37.8	68.3	4.41	18.1	9.23	60.3823	16.6598	7.96205	4.17	6.23
I	28	8.49	0.92	32.8	16	51.6	36.4	2.35	7.05	0.25	0.21	7.56	0.32	0.46	0.27	0.072	71.4	54.1	8.93	54.9	30	14.3	0.85	47.0351	0.861436	14.485	36.7	66.8	7.41	18.5	7.28	50.5214	12.5485	8.1263	1.83	3.08
J	0	9.35	0.55	14.7	22.5	37.1	49.4	7.56	1.23	1.05	0.41	15.6	1.41	2.24	0.3	0.057	61.1	62.8	7.79	62.9	20.4	15	1.77	38.5841	3.24946	11.4513	28.7	60.6	3.36	16.9	19.2	45.0284	26.4354	17.3756	3.19	5.28
J	8	6.83	0.91	8.23	14.5	39.7	51.1	3.21	0.87	0.82	0.34	10.6	0.85	1.32	0.2	0.036	73.3	59.9	6.35	73.3	15.8	9.71	1.23	37.5749	3.05443	7.85153	31.9	66.5	2.13	13.2	18.2	48.4552	23.5334	13.8808	1.43	2.79
J	28	8.93	0.63	15.4	16.6	41.5	44.8	5.99	1.13	0.65	0.24	9.59	1.28	1.53	0.29	0.05	71.3	63.4	7.61	63.9	21.1	13.6	1.47	34.3887	2.09253	10.6135	28.3	63.2	4.02	16.5	16.3	44.8687	18.6389	15.9123	2.39	4.19

## Sheet: Fig.4b-h_fold-change
DeID	day	bcells	pb	s_mbc	naive_b	c_mono	i_mono	nc_mono	nkt	NK1	NK2	NK3	NK4	NK5	DC	DC_act	tcells	cd4	t_regs	cd4t_naive	cd4t_cm	cd4t_em	cd4t_emra	CD4_homeo	CD4_cyto	CD4_act	cd8	cd8t_naive	cd8t_cm	cd8t_em	cd8t_emra	CD8_homeo	CD8_cyto	CD8_act	CD4_AIM	CD4_AIM_old
B	0	1	1	1	1	1	1	1	1	1	1	1	1	1	1	1	1	1	1	1	1	1	1	1	1	1	1	1	1	1	1	1	1	1	1	1
B	8	2.49395	0.575342	1.61379	0.875576	1.46154	1.09732	0.666667	1.09021	2.26316	3	2.355	1.18627	3.55172	5.77465	3.42105	0.653113	0.788171	1.75	1.05773	0.679144	1.04977	1.33938	0.696218	4.13696	1.54869	1.29208	0.635793	0.573359	1.89189	1.78	0.772576	1.66436	2.38893	14.4545	6.65517
B	28	3.05085	1.50685	1.08276	0.97235	1.4819	5.90604	1.64103	0.710173	4.65789	5.15385	1.555	0.735294	4.58621	9.85915	3.94737	0.68615	0.964237	2.15	0.826816	1.13904	1.28959	1.07441	0.942126	1.34442	1.66664	0.950495	0.824176	1.26255	1.4955	1.22	0.919729	0.987258	1.82409	25.9091	17.1379
C	0	1	1	1	1	1	1	1	1	1	1	1	1	1	1	1	1	1	1	1	1	1	1	1	1	1	1	1	1	1	1	1	1	1	1	1
C	8	0.840376	4.57143	1.86667	0.853242	0.701124	0.246409	1.32716	1.85714	1	1.23684	1.17257	0.835616	0.435294	0.431818	1.83099	1.10239	1.37825	0.906358	0.916376	0.952206	1.13538	0.940171	1.39121	0.481263	0.661437	1.4734	1.43516	1.13898	0.823301	0.737044	1.13312	0.508835	0.766033	0.107623	0.511236
C	28	0.610329	3.71429	1.91429	0.935154	1.46742	0.183978	0.771605	2.43214	2.92308	3.94737	2.45133	0.958904	0.529412	0.636364	1.69014	1.157	1.39007	0.974566	0.95122	0.992647	1.10769	0.828205	1.63833	0.624767	0.796773	1.59574	1.45821	1.18305	0.613592	0.760077	1.16439	0.62514	0.769685	0.0941704	0.820225
D	0	1	1	1	1	1	1	1	1	1	1	1	1	1	1	1	1	1	1	1	1	1	1	1	1	1	1	1	1	1	1	1	1	1	1	1
D	8	1.56452	1.15789	0.961749	1.33425	0.214679	0.924812	16.8142	0.744681	0.590909	0.321739	0.480826	0.722727	8.8	0.766667	0.360465	0.719156	0.825893	0.801242	0.506726	1.08333	1.59202	1.44262	1.20529	2.09893	1.26555	0.671429	0.65625	1.68165	1.65789	3.77358	0.938348	3.92211	2.17649	3.37037	0.950739
D	28	0.75	5	2.10929	0.889503	1.05872	1.7218	2.71681	0.797872	0.984848	0.652174	0.669617	0.604545	0.8	1.5	0.72093	1.05032	0.901786	1.08696	0.789238	0.818627	1.36196	1.54918	0.92041	0.675199	1.45262	0.895238	0.772135	1.23596	1.78289	1.9434	0.92026	1.54831	2.66805	1.53704	1.2069
E	0	1	1	1	1	1	1	1	1	1	1	1	1	1	1	1	1	1	1	1	1	1	1	1	1	1	1	1	1	1	1	1	1	1	1	1
E	8	1.31206	2.24138	1.40833	0.795349	1.11298	4.62687	1.35088	0.787281	1.58242	2.90698	1.74811	0.765661	1.31034	1.65	1.46429	0.902896	1.01216	1.31579	1.14209	0.85	0.978979	0.773913	0.805913	1.02833	1.02964	1.17241	0.863014	0.914894	1.21723	1.03057	0.815903	1.18169	1.23753	2.62745	1.89437
E	28	1.29787	0.62069	1.1875	0.753488	1.57212	1.23881	0.327485	1.0614	0.527473	0.44186	0.856423	0.438515	0.885057	1.125	0.464286	1.00511	0.8	1.00902	0.753351	0.753846	1.36937	1.93623	0.812012	3.80413	1.79449	1.66379	0.415525	0.746201	1.61423	1.47598	0.749467	1.53071	2.03482	1.33333	0.669014
F	0	1	1	1	1	1	1	1	1	1	1	1	1	1	1	1	1	1	1	1	1	1	1	1	1	1	1	1	1	1	1	1	1	1	1	1
F	8	0.368293	7.57143	1.09302	0.982283	0.212598	0.156684	0.54	1	0.418605	0.414634	0.393773	1.07407	0.685714	2.08824	2.95918	1.02524	1.02574	1.00112	0.756447	0.844156	1.40895	1.1541	1.23509	0.778587	1.25545	0.870968	0.843803	0.763158	1.2518	1.41622	1.29503	2.07548	1.06506	1.42149	1.40514
F	28	0.810976	1	0.686822	1.12992	1.08819	0.474332	1.54222	0.95	0.581395	0.926829	1.13187	0.87037	0.685714	1.02941	1.42857	1.11199	1.01287	0.755605	1.05444	1.12338	0.833866	0.832787	1.04198	0.567355	1.07494	1.09032	1.19015	1.06636	0.714388	0.578378	1.00525	0.492967	0.801341	0.297521	0.55627
G	0	1	1	1	1	1	1	1	1	1	1	1	1	1	1	1	1	1	1	1	1	1	1	1	1	1	1	1	1	1	1	1	1	1	1	1
G	8
G	28	0.897152	1.27957	1.2602	0.95679	0.974596	1.13818	0.832487	1.1938	1.6	1.69811	1.32475	2.22857	1.18966	1.10526	1.86441	0.933504	0.974522	0.720588	0.846351	1.61039	1.41166	1.35616	1.23595	0.702076	1.47516	1.03315	0.857355	1.15753	1.34436	1.33793	1.01331	1.52275	1.30867	0.765487	0.780186
H	0	1	1	1	1	1	1	1	1	1	1	1	1	1	1	1	1	1	1	1	1	1	1	1	1	1	1	1	1	1	1	1	1	1	1	1
H	8	2.01342	0.698925	0.552288	0.806034	1.45926	0.750825	0.538767	1.10811	0.666667	0.68	0.461538	1.10526	0.490196	1.5	0.72	0.969098	1.00344	1.35152	1.06667	0.72956	0.928256	1.05769	0.850627	1.74822	0.946861	0.951852	0.964238	0.647727	1	1.45179	0.91378	1.03868	0.969993	1.39568	1.32227
H	28	1.5906	0.591398	0.980392	1.15948	1.38889	0.877888	0.622266	1.24324	1.85714	2.16	1.27863	0.973684	1.11765	2.25	1.1	0.904821	0.773196	1.60606	0.904762	1.33333	1.15894	1.20513	1.04554	3.12299	1.66634	0.966667	0.904636	1.00682	1.27523	1.45179	1.03989	1.2896	1.29318	4.20863	3.45498
I	0	1	1	1	1	1	1	1	1	1	1	1	1	1	1	1	1	1	1	1	1	1	1	1	1	1	1	1	1	1	1	1	1	1	1	1
I	8	1.10756	0.709924	0.704698	1.06832	0.87907	1.02187	1.55696	1.48177	1.05263	1.15385	1.3696	1.95652	1.85106	1.91667	1.24	0.87467	0.893654	1.16461	0.965695	0.881944	1.38525	1.73171	1.0377	1.62363	1.34662	1.08621	0.92673	0.653333	1.38168	1.42219	1.01591	1.58958	1.22812	1.55597	1.61399
I	28	1.23401	0.70229	1.10067	0.993789	1.2	0.723658	1.48734	1.35317	1.31579	1.61538	1.2096	1.3913	0.978723	2.25	1.44	0.941953	0.927959	1	0.941681	1.04167	1.17213	1.03659	0.870534	1.20601	1.04612	1.0546	0.906377	1.09778	1.41221	1.12173	0.850002	1.19731	1.25346	0.682836	0.797927
J	0	1	1	1	1	1	1	1	1	1	1	1	1	1	1	1	1	1	1	1	1	1	1	1	1	1	1	1	1	1	1	1	1	1	1	1
J	8	0.730481	1.65455	0.559864	0.644444	1.07008	1.03441	0.424603	0.707317	0.780952	0.829268	0.679487	0.602837	0.589286	0.666667	0.631579	1.19967	0.953822	0.815148	1.16534	0.77451	0.647333	0.694915	0.973842	0.93998	0.685643	1.1115	1.09736	0.633929	0.781065	0.947917	1.0761	0.890226	0.79887	0.448276	0.528409
J	28	0.95508	1.14545	1.04762	0.737778	1.1186	0.906883	0.792328	0.918699	0.619048	0.585366	0.614744	0.907801	0.683036	0.966667	0.877193	1.16694	1.00955	0.976893	1.0159	1.03431	0.906667	0.830508	0.891265	0.643961	0.926837	0.986063	1.0429	1.19643	0.976331	0.848958	0.996451	0.705076	0.915787	0.749216	0.793561

## Sheet: Fig. 5b_Day0v8
Gene	neglog10pVal	Log2FC	Log2CPM	Group	Cutoff		151	(Threshold + -log10P>=1.3 + log2CPM >=1)
EID2	0.0762088	-0.0529365	3.12437	Non-Threshold	Threshold		76	UP
EID2B	0.47411	0.726407	-0.665924	Non-Threshold	Non-Threshold		1	DOWN
RPS16	0.0729314	0.0274138	8.75021	Non-Threshold	Threshold		77	Total |>=1.5|
ZFP36	0.0449137	0.0190746	8.63498	Non-Threshold	Threshold
PAF1	0.0541347	0.0231865	5.87485	Non-Threshold	Threshold
MED29	0.0402467	0.0214243	4.71253	Non-Threshold	Threshold
ZFHX2-AS1	0.206574	0.188704	3.3741	Non-Threshold	Threshold
NGDN	0.874786	-0.325437	4.01209	Non-Threshold	Threshold
RBM12B	0.126247	0.0768402	2.17867	Non-Threshold	Threshold
PDP1	0.121606	0.053061	2.59343	Non-Threshold	Threshold
CARMIL3	0.0681964	0.101264	-0.634934	Non-Threshold	Non-Threshold
AP1G2	0.0783942	0.0309417	7.02863	Non-Threshold	Threshold
RAD54B	0	0	-4	Non-Threshold	Non-Threshold
DHRS4-AS1	0.14029	-0.168562	0.0258138	Non-Threshold	Non-Threshold
DHRS4	0.0381893	-0.0242891	4.75356	Non-Threshold	Threshold
ARFIP2	0.0400435	-0.0211365	4.54597	Non-Threshold	Threshold
TIMM10B	0.0953225	0.0550733	4.36206	Non-Threshold	Threshold
MRPL17	0	0.00465724	2.96602	Non-Threshold	Threshold
RRP8	0.0745215	-0.0427913	3.91945	Non-Threshold	Threshold
ILK	0.117544	-0.0479258	7.48481	Non-Threshold	Threshold
ANKRD16	0	-0.0141796	0.957586	Non-Threshold	Non-Threshold
IL2RA	0.333292	-0.160385	2.40495	Non-Threshold	Threshold
FBXO18	0.24632	-0.0964294	5.97252	Non-Threshold	Threshold
DIRAS1	0.0196729	0.0108463	4.77141	Non-Threshold	Threshold
RPS6KA4	0.135535	-0.0608913	6.46634	Non-Threshold	Threshold
PGM2	0.0756675	-0.0342654	6.9885	Non-Threshold	Threshold
KLF3	0.174258	0.0711989	6.14961	Non-Threshold	Threshold
USP18	17.3615	2.8048	4.97993	Threshold	Threshold		76	UP
ATG2A	0.0671727	0.0281184	6.74361	Non-Threshold	Threshold		1	DOWN
FAM114A1	0	0.0880727	-0.0587104	Non-Threshold	Non-Threshold		77	Total |>=1.5|
TRAV1-1	0	0.0656789	-0.48113	Non-Threshold	Non-Threshold
Z99129.4	0	0	-4	Non-Threshold	Non-Threshold
TTC37	0.219648	0.099088	4.20314	Non-Threshold	Threshold
GLRX	0.420659	0.192801	5.45571	Non-Threshold	Threshold
RHOBTB3	0.115684	0.272882	-1.68541	Non-Threshold	Non-Threshold
ZNF394	0.0171041	0.0110224	4.98358	Non-Threshold	Threshold
ZNF789	0.083486	-0.0881076	1.26657	Non-Threshold	Threshold
TECPR1	0.000326856	0.000764097	6.46507	Non-Threshold	Threshold
BTN2A1	0.861527	-0.261399	5.65742	Non-Threshold	Threshold
BAIAP2L1	0	0	-4	Non-Threshold	Non-Threshold
CAMTA1	0.371466	0.191231	2.83282	Non-Threshold	Threshold
TNFRSF9	0	0.00662406	-4	Non-Threshold	Non-Threshold
DNAJC11	0.0596408	0.0469903	4.21461	Non-Threshold	Threshold
H3F3BP1	0.00824005	0.00483561	6.09314	Non-Threshold	Threshold
TDRD3	0.323156	-0.171299	3.31701	Non-Threshold	Threshold
PLEKHA8	0	0.0102675	1.24816	Non-Threshold	Threshold
RPL21P11	0.726669	-0.373833	2.69624	Non-Threshold	Threshold
CREB5	0.151259	-0.109784	4.80264	Non-Threshold	Threshold
MST1	0.137216	0.122821	1.24672	Non-Threshold	Threshold
RNF123	0.109877	-0.0486545	5.95857	Non-Threshold	Threshold
AMT	0.045822	0.046504	3.62026	Non-Threshold	Threshold
APEH	0.148159	0.0582152	6.44035	Non-Threshold	Threshold
IP6K1	0.140974	-0.0550617	6.88485	Non-Threshold	Threshold
BSN	0.037427	0.107774	-4	Non-Threshold	Non-Threshold
DAG1	0.0567056	-0.0372379	0.928789	Non-Threshold	Non-Threshold
SPDYE6	0	0.0160714	1.0861	Non-Threshold	Threshold
DNAJC17	0.0276339	-0.021653	3.06795	Non-Threshold	Threshold
CEP57	0.0406813	-0.0291128	2.74086	Non-Threshold	Threshold
MTMR2	0.379536	-0.221216	2.37134	Non-Threshold	Threshold
SRD5A1	0.406905	-0.257761	2.58766	Non-Threshold	Threshold
NSUN2	0.186001	-0.0791577	5.2895	Non-Threshold	Threshold
C15orf62	0.369125	-0.226313	1.20157	Non-Threshold	Threshold
ICE1	0.0110816	-0.00895029	3.93192	Non-Threshold	Threshold
MED10	0.0321586	0.026863	3.51686	Non-Threshold	Threshold
RMDN3	0.0704757	0.0408539	3.80922	Non-Threshold	Threshold
MZF1	0.397172	-0.148767	4.85233	Non-Threshold	Threshold
NMD3	0.150181	0.203015	1.88009	Non-Threshold	Threshold
LINC02067	0.0451794	0.0436657	7.80141	Non-Threshold	Threshold
ZNF784	0	-0.00671	3.35691	Non-Threshold	Threshold
ZNF524	0.158576	-0.0649695	5.27273	Non-Threshold	Threshold
ZNF865	0.414578	-0.126128	9.04977	Non-Threshold	Threshold
ZNF787	0.0239551	-0.0104122	6.28792	Non-Threshold	Threshold
KIF19	0.301945	-0.380552	-4	Non-Threshold	Non-Threshold
RPL38	0.200801	-0.0697615	8.45647	Non-Threshold	Threshold
TTYH2	0.476368	0.173031	4.98693	Non-Threshold	Threshold
MGC16275	0.0353184	0.119874	0.542384	Non-Threshold	Non-Threshold
GPRC5C	0.290479	0.382972	-1.45095	Non-Threshold	Non-Threshold
CD300A	0.241416	0.108348	8.15399	Non-Threshold	Threshold
NATD1	0.0442239	0.0633895	4.62079	Non-Threshold	Threshold
MAP2K3	0.0853564	-0.0425026	7.7159	Non-Threshold	Threshold
RPL21P120	0.0698046	0.0564768	1.90542	Non-Threshold	Threshold
C17orf51	0	0.0285313	1.03358	Non-Threshold	Threshold
YDJC	0.081414	0.0393562	4.24372	Non-Threshold	Threshold
CRKL	0.0237366	0.0181126	6.01009	Non-Threshold	Threshold
HIC2	0.342329	0.212502	2.76394	Non-Threshold	Threshold
TMEM191C	0.0843055	-0.193266	-0.744164	Non-Threshold	Non-Threshold
RN7SKP221	0.201814	0.193577	0.543785	Non-Threshold	Non-Threshold
HTR3A	0	0	-4	Non-Threshold	Non-Threshold
PCDH12	0.0734385	0.113175	0.774023	Non-Threshold	Non-Threshold
ASCL2	0.101079	0.0473507	4.8972	Non-Threshold	Threshold
C11orf21	0.218072	0.0881581	5.22497	Non-Threshold	Threshold
TSPAN32	0.0160443	0.00814985	5.44052	Non-Threshold	Threshold
NBPF8	0	0.000651305	4.11142	Non-Threshold	Threshold
MEG3	0.0628716	-0.0864628	-2.15806	Non-Threshold	Non-Threshold
CSNK1A1	0.247301	-0.107351	6.39655	Non-Threshold	Threshold
GTDC1	0.237056	-0.129277	3.34074	Non-Threshold	Threshold
RPSA	0.10759	-0.0512279	8.06285	Non-Threshold	Threshold
CX3CR1	1.13614	0.28005	7.70125	Non-Threshold	Threshold
HNRNPA1P21	0	0	-4	Non-Threshold	Non-Threshold
LAMP3	14.2857	2.55035	3.07094	Threshold	Threshold		1	DOWN
WDR48	0.0110441	0.00618589	4.27778	Non-Threshold	Threshold
SLC25A38	0.175788	0.0735397	5.24799	Non-Threshold	Threshold
CCL2	7.01189	2.01988	1.64603	Threshold	Threshold
PTP4A2P1	0	0.14496	-1.2676	Non-Threshold	Non-Threshold
ATP6V0A1	0.175284	0.0951845	5.853	Non-Threshold	Threshold
STAT5A	0.260723	-0.145349	6.54782	Non-Threshold	Threshold
NAGLU	0.00307438	0.00162264	7.37259	Non-Threshold	Threshold
HSD17B1P1	0.0434226	0.0308953	4.32251	Non-Threshold	Threshold
TMEM229B	1.07596	0.351601	5.1832	Non-Threshold	Threshold
PLEK2	0.0429041	0.0385755	2.56902	Non-Threshold	Threshold
ARG2	0.123936	0.237147	-2.14411	Non-Threshold	Non-Threshold
PIGH	0.184904	0.109775	3.16273	Non-Threshold	Threshold
VTI1B	0.0129438	0.00719205	6.54426	Non-Threshold	Threshold
DYTN	0	0	-4	Non-Threshold	Non-Threshold
ADAM23	0	0	-4	Non-Threshold	Non-Threshold
GPR27	0.116618	0.0527112	3.41808	Non-Threshold	Threshold
COX10-AS1	0	0	-4	Non-Threshold	Non-Threshold
COX10	0.0777774	0.046736	3.43982	Non-Threshold	Threshold
FKBP3	0.0967309	0.0578461	3.66279	Non-Threshold	Threshold
TRIP4	0.205081	0.101149	4.5788	Non-Threshold	Threshold
OAZ2	0.565658	-0.17236	7.13639	Non-Threshold	Threshold
CSNK1G1	0.0284454	-0.0189943	4.15778	Non-Threshold	Threshold
NOL6	0.0892918	-0.0399294	5.27247	Non-Threshold	Threshold
C6orf203	0.0682659	-0.0724943	1.48104	Non-Threshold	Threshold
PDSS2	0.205383	-0.132692	1.96953	Non-Threshold	Threshold
PRDM1	0.0254007	0.0174679	4.33172	Non-Threshold	Threshold
CD24	0.164107	0.0914454	3.08728	Non-Threshold	Threshold
BEND3	0.15243	-0.247985	-0.874798	Non-Threshold	Non-Threshold
DHX40	0.758734	0.291969	3.55066	Non-Threshold	Threshold
EIF3J-AS1	0.0586145	0.0259496	6.14736	Non-Threshold	Threshold
CTDSPL2	0.0749427	0.0599179	3.47959	Non-Threshold	Threshold
CASC4	0.0967284	0.0763424	3.58004	Non-Threshold	Threshold
SPIN4	0	0	-4	Non-Threshold	Non-Threshold
ZXDA	0	0.017808	0.0477513	Non-Threshold	Non-Threshold
LINC01278	0.0705159	-0.0571899	1.42692	Non-Threshold	Threshold
MTX1	0.00815109	-0.00612452	4.82023	Non-Threshold	Threshold
FDPS	0.0369469	0.0185593	5.78195	Non-Threshold	Threshold
RUSC1-AS1	0.0688644	-0.102362	0.649093	Non-Threshold	Non-Threshold
RUSC1	0.0698814	-0.0449564	3.71837	Non-Threshold	Threshold
ASH1L	0.298306	0.104816	4.43944	Non-Threshold	Threshold
KMO	0.0455988	0.110365	2.63651	Non-Threshold	Threshold
CFL1P4	0.0238587	-0.0140667	3.55036	Non-Threshold	Threshold
OPN3	0.00941512	-0.0127668	2.55928	Non-Threshold	Threshold
GTPBP1	0.0357416	0.0168579	6.73979	Non-Threshold	Threshold
ZNF518A	0.612154	-0.236309	3.15313	Non-Threshold	Threshold
BLNK	0.0258081	0.0217788	3.50531	Non-Threshold	Threshold
TM9SF3	0.497325	-0.269848	4.97556	Non-Threshold	Threshold
ADGRB2	0	0	-4	Non-Threshold	Non-Threshold
SPOCD1	0.106939	0.0647609	-2.10592	Non-Threshold	Non-Threshold
EIF4A3	0.0680979	-0.0317679	5.88546	Non-Threshold	Threshold
KCTD1	0.0478391	-0.073483	0.05432	Non-Threshold	Non-Threshold
SS18	0.293159	-0.124973	4.21452	Non-Threshold	Threshold
MAGED4	0.0274652	0.106048	-0.255922	Non-Threshold	Non-Threshold
MAGED1	0.00839994	0.00826754	4.7819	Non-Threshold	Threshold
MAGED4B	0.208049	-0.361265	-1.53721	Non-Threshold	Non-Threshold
GSPT2	0.349786	0.201256	2.74086	Non-Threshold	Threshold
MIXL1	0	0	-4	Non-Threshold	Non-Threshold
FAM156B	0.0333785	0.0252121	2.87869	Non-Threshold	Threshold
GPR173	0	0	-4	Non-Threshold	Non-Threshold
DPH5	0.650821	-0.332585	3.05742	Non-Threshold	Threshold
SLC30A7	0.104898	-0.0572464	3.6005	Non-Threshold	Threshold
S1PR1	0.147162	0.152773	4.17416	Non-Threshold	Threshold
CLIC1P1	0.00963195	0.00559382	4.85073	Non-Threshold	Threshold
POP5	0.0306113	-0.0289068	3.01733	Non-Threshold	Threshold
RNF10	0.202771	0.0776507	8.39433	Non-Threshold	Threshold
SPPL3	0.00445254	0.00325447	5.44973	Non-Threshold	Threshold
SLC38A9	0.0791459	0.0639451	2.8727	Non-Threshold	Threshold
TLR10	0.110791	-0.0908125	1.66021	Non-Threshold	Threshold
USP9Y	0	0	-4	Non-Threshold	Non-Threshold
CD248	0.0522133	-0.0379254	1.72501	Non-Threshold	Threshold
B4GAT1	0.135579	-0.131614	0.0912312	Non-Threshold	Non-Threshold
CTSF	0.162272	-0.0807718	2.9341	Non-Threshold	Threshold
CCS	0.207142	-0.0893747	5.0926	Non-Threshold	Threshold
MRPL11	0.0180754	-0.0122321	4.55223	Non-Threshold	Threshold
DDX3Y	0	0	-4	Non-Threshold	Non-Threshold
MTCO2P12	0.195928	-0.0848617	6.60575	Non-Threshold	Threshold
MTATP8P1	0.558394	-0.182285	10.1422	Non-Threshold	Threshold
MTND1P23	0.225776	0.0777471	7.72071	Non-Threshold	Threshold
MTND2P28	0.419411	0.122827	9.90551	Non-Threshold	Threshold
MTCO1P12	0.10149	0.0815006	10.3083	Non-Threshold	Threshold
DHX15	0.035856	0.016835	5.4183	Non-Threshold	Threshold
SEPSECS-AS1	0.133979	-0.118811	2.06567	Non-Threshold	Threshold
FKBP2	0.275629	-0.115476	4.69309	Non-Threshold	Threshold
SEPSECS	0	0.0150116	2.09541	Non-Threshold	Threshold
CCDC149	0.0853306	0.0443296	3.6005	Non-Threshold	Threshold
TRPT1	0.155579	-0.0860407	3.24949	Non-Threshold	Threshold
NUDT22	0.0152811	0.00656651	6.20782	Non-Threshold	Threshold
VEGFB	0.131789	-0.0555733	5.0774	Non-Threshold	Threshold
STIP1	0.117589	0.0519737	6.41278	Non-Threshold	Threshold
FERMT3	0.267285	0.0900604	8.7556	Non-Threshold	Threshold
AF201337.1	0.0261205	-0.0350752	2.20157	Non-Threshold	Threshold
NCOA2	0.207221	0.151602	4.17769	Non-Threshold	Threshold
TRAM1	0.0839187	0.0326182	6.01786	Non-Threshold	Threshold
HSF2	0.0665545	-0.0688311	1.60999	Non-Threshold	Threshold
SERINC1	0.115669	0.0655501	5.65365	Non-Threshold	Threshold
TCF3	0.244801	0.120271	5.9615	Non-Threshold	Threshold
ANXA2P1	0.16919	-0.130081	2.14693	Non-Threshold	Threshold
ARFIP1	0.214849	0.141475	3.56062	Non-Threshold	Threshold
FAM192BP	0.189808	-0.165171	2.39035	Non-Threshold	Threshold
TRIM2	0	0	-4	Non-Threshold	Non-Threshold
FHDC1	0.363548	0.346684	-1.53721	Non-Threshold	Non-Threshold
SCYL2	0.097473	-0.0926528	3.08062	Non-Threshold	Threshold
UTP20	0.0880118	0.0725504	1.87964	Non-Threshold	Threshold
GOLGA2P5	0.37002	0.212158	2.14007	Non-Threshold	Threshold
ST13P18	0.0531562	-0.0675364	1.13452	Non-Threshold	Threshold
ZGRF1	0.0880052	0.173356	-0.520959	Non-Threshold	Non-Threshold
CDKN1C	0.489781	-0.240236	2.77154	Non-Threshold	Threshold
PIH1D1	0.105914	-0.0497046	5.35663	Non-Threshold	Threshold
CD37	0.172127	0.0606775	9.69613	Non-Threshold	Threshold
TEAD2	0	0.142316	-1.94568	Non-Threshold	Non-Threshold
CROCC	0.817387	-0.365164	4.41316	Non-Threshold	Threshold
TAS1R2	0.154064	-0.0671803	4.84773	Non-Threshold	Threshold
ARHGEF10L	0.0506883	0.0241555	4.70103	Non-Threshold	Threshold
RCC2	0.611244	0.185949	6.51393	Non-Threshold	Threshold
PADI4	0.0265643	-0.0121142	6.74003	Non-Threshold	Threshold
MTCO2P11	0	0	-4	Non-Threshold	Non-Threshold
JAK2	1.06671	-0.295862	3.98033	Non-Threshold	Threshold
PDCD1LG2	0	0	-4	Non-Threshold	Non-Threshold
LARS	0.102293	-0.0421899	5.5556	Non-Threshold	Threshold
SLC16A6	0.640314	0.240798	3.26787	Non-Threshold	Threshold
WIPI1	0	0.000803362	4.32955	Non-Threshold	Threshold
ARSG	0.0996761	0.050289	5.56208	Non-Threshold	Threshold
SORBS1	0	0	-4	Non-Threshold	Non-Threshold
KIAA1841	0.0710234	-0.0811699	1.05781	Non-Threshold	Threshold
PDPR	0.231483	0.147038	5.34781	Non-Threshold	Threshold
EXOSC6	0	0.00299401	2.96502	Non-Threshold	Threshold
AARS	0.19947	-0.105119	5.50935	Non-Threshold	Threshold
DDX19B	0.047978	-0.0205006	5.5898	Non-Threshold	Threshold
IL34	0	0	-4	Non-Threshold	Non-Threshold
DPYSL2	0.116812	0.0761234	5.63552	Non-Threshold	Threshold
ENC1	0	-0.00648447	2.70786	Non-Threshold	Threshold
HEXB	0.0332278	0.0143833	6.39996	Non-Threshold	Threshold
GFM2	0.9848	-0.311351	3.19077	Non-Threshold	Threshold
NSA2	0.158542	0.0688369	5.37867	Non-Threshold	Threshold
FAM169A	0	0	-4	Non-Threshold	Non-Threshold
NSG1	0.114683	-0.0725453	1.80856	Non-Threshold	Threshold
STX18-AS1	0	0	-4	Non-Threshold	Non-Threshold
EVC	0	0	-4	Non-Threshold	Non-Threshold
CRMP1	0	0	-4	Non-Threshold	Non-Threshold
WFS1	0.139799	-0.200229	0.000494667	Non-Threshold	Non-Threshold
JAKMIP1	0.149097	-0.190345	0.0257651	Non-Threshold	Non-Threshold
LINC00910	0	0.0415957	-0.257033	Non-Threshold	Non-Threshold
SPATS2L	14.0177	1.81152	4.47959	Threshold	Threshold		134	UP
RPL27	0.0205583	0.00850858	8.54028	Non-Threshold	Threshold		1	DOWN
AARSD1	0.376332	-0.164464	3.39577	Non-Threshold	Threshold
ARL4D	0.272332	0.380596	-0.414491	Non-Threshold	Non-Threshold
CNOT11	0.0211127	-0.0102151	5.18049	Non-Threshold	Threshold
CISD2	0.0704131	-0.0576569	2.78666	Non-Threshold	Threshold
UBE2D3	0.0311739	-0.0180907	7.07215	Non-Threshold	Threshold
RPL12P17	0.439047	0.212077	2.44955	Non-Threshold	Threshold
EIF4HP2	0.133051	-0.195677	-1.68109	Non-Threshold	Non-Threshold
OSBP2	0.230409	0.112894	4.63686	Non-Threshold	Threshold
MORC2-AS1	0	0	-4	Non-Threshold	Non-Threshold
TUG1	0.183098	-0.195129	2.45075	Non-Threshold	Threshold
MORC2	0.00148659	-0.00215773	5.05674	Non-Threshold	Threshold
UBA6-AS1	0	0	-4	Non-Threshold	Non-Threshold
UBA6	0.112403	0.050355	3.3501	Non-Threshold	Threshold
CENPC	0.00574827	0.0149155	0.543785	Non-Threshold	Non-Threshold
STAP1	0.148559	0.0835657	2.28592	Non-Threshold	Threshold
BRI3	0.15393	-0.0666405	7.79747	Non-Threshold	Threshold
HLA-G	1.07679	0.2682	6.80152	Non-Threshold	Threshold
USP49	0	-0.00257723	3.56252	Non-Threshold	Threshold
METTL8	0	-0.00841947	1.05075	Non-Threshold	Threshold
ITIH1	0	0	-4	Non-Threshold	Non-Threshold
GORASP2	0.00734258	0.00441808	6.01162	Non-Threshold	Threshold
CERK	0.316122	0.137262	5.91298	Non-Threshold	Threshold
RPS3AP26	0.291828	0.112382	5.75016	Non-Threshold	Threshold
RPS6P25	0	-0.00219181	0.334076	Non-Threshold	Non-Threshold
CELSR1	0.161954	0.178282	-0.015684	Non-Threshold	Non-Threshold
TTC38	0.261685	-0.108336	5.30593	Non-Threshold	Threshold
GTSE1	0	0	-4	Non-Threshold	Non-Threshold
TRMU	0.00637609	-0.0074042	3.55976	Non-Threshold	Threshold
CKS1BP3	0.0312735	0.0577065	-0.382214	Non-Threshold	Non-Threshold
LINC00189	0.299251	0.184368	5.32487	Non-Threshold	Threshold
NCAPH2	0.0177694	0.0101021	5.27243	Non-Threshold	Threshold
LMF2	0.0433715	-0.0194227	7.03055	Non-Threshold	Threshold
U62317.5	0.0556138	-0.141948	-0.965393	Non-Threshold	Non-Threshold
AGRN	24.6308	1.80123	5.23099	Threshold	Threshold		17	DOWN
SLC7A11	0	0	-4	Non-Threshold	Non-Threshold
NFATC1	0.161459	0.0943247	5.67183	Non-Threshold	Threshold
MYBL2	0.0153509	-0.00885964	2.83826	Non-Threshold	Threshold
RNF40	0.873831	-0.225876	7.61044	Non-Threshold	Threshold
PLCG1	0.116643	0.0530193	6.30587	Non-Threshold	Threshold
ZHX3	0.0745251	0.0567228	2.2731	Non-Threshold	Threshold
BCKDK	0.0115235	-0.00623175	6.10121	Non-Threshold	Threshold
TOX2	0.661141	0.374975	-0.382214	Non-Threshold	Non-Threshold
SRCAP	0.0241643	0.010074	7.35059	Non-Threshold	Threshold
PSPC1P1	0	0	-4	Non-Threshold	Non-Threshold
RPL7AP31	0.12523	0.0683384	4.10119	Non-Threshold	Threshold
AP5M1	0.122375	-0.0548121	3.63128	Non-Threshold	Threshold
EXOC5	0	0.00245615	3.40637	Non-Threshold	Threshold
NAA30	0	-0.00335236	2.89619	Non-Threshold	Threshold
KTN1	0.58226	-0.227138	3.06927	Non-Threshold	Threshold
PCED1A	0.0721823	-0.0431827	5.14371	Non-Threshold	Threshold
DPH7	0.0198718	-0.0149208	4.02746	Non-Threshold	Threshold
TRAF2	0.117217	-0.0622547	4.41065	Non-Threshold	Threshold
NOXA1	0.220543	0.121957	2.52415	Non-Threshold	Threshold
MRPL41	0.0890444	-0.041156	5.25871	Non-Threshold	Threshold
ZFAND5	0.25903	0.0946048	6.40965	Non-Threshold	Threshold
TMEM2	0	-0.00234186	4.88121	Non-Threshold	Threshold
ANXA1	0.0279818	0.0116613	7.60065	Non-Threshold	Threshold
ZNF578	0	0	-4	Non-Threshold	Non-Threshold
ZNF569	0	0	-4	Non-Threshold	Non-Threshold
ZNF527	0.203978	-0.281738	-0.450443	Non-Threshold	Non-Threshold
ZNF383	0.0249582	0.0494268	1.15766	Non-Threshold	Threshold
SECISBP2L	0.132813	-0.0684944	3.16389	Non-Threshold	Threshold
TFB1M	0.0751343	0.0539301	2.0738	Non-Threshold	Threshold
SH2D1B	0.0255489	-0.0219493	3.5883	Non-Threshold	Threshold
DBNL	0.245332	0.0816812	7.8059	Non-Threshold	Threshold
POLM	0.00966774	-0.00657881	5.07279	Non-Threshold	Threshold
NUDCD3	0.0238062	-0.0256046	5.82634	Non-Threshold	Threshold
C12orf71	0	0	-4	Non-Threshold	Non-Threshold
INTS13	0.182471	-0.101939	3.19068	Non-Threshold	Threshold
SPRY3	0.0966668	0.16764	-0.460243	Non-Threshold	Non-Threshold
NFIX	0.348106	-0.186861	4.44487	Non-Threshold	Threshold
TRMT1	0.00677982	-0.0038675	5.46594	Non-Threshold	Threshold
SLC28A3	0	0	-4	Non-Threshold	Non-Threshold
LYL1	0.419059	-0.135872	7.55947	Non-Threshold	Threshold
DIAPH2	0.0528917	-0.0317536	3.0139	Non-Threshold	Threshold
MRC1	0	0	-4	Non-Threshold	Non-Threshold
PSMG4	0.125253	0.0750331	2.87101	Non-Threshold	Threshold
BPHL	0.449906	0.366224	-4	Non-Threshold	Non-Threshold
TUBB2A	0.0200305	-0.0200458	2.87024	Non-Threshold	Threshold
TUBB2BP1	0	0	-4	Non-Threshold	Non-Threshold
SETDB2	0.490181	-0.251625	3.59386	Non-Threshold	Threshold
CAB39L	0	-0.0103449	2.16389	Non-Threshold	Threshold
RAD17P2	0	0	-4	Non-Threshold	Non-Threshold
ZNF227	0.0160248	-0.0274521	3.14146	Non-Threshold	Threshold
ZNF235	0.0326204	-0.0441562	0.631284	Non-Threshold	Non-Threshold
ZNF225	0	0.0150132	0.357644	Non-Threshold	Non-Threshold
ZNF112	0	0	-4	Non-Threshold	Non-Threshold
ZNF180	0	0.018695	0.806245	Non-Threshold	Non-Threshold
CD52	0.158042	0.0557152	8.06785	Non-Threshold	Threshold
ZNF683	0.0341694	-0.0284429	0.96536	Non-Threshold	Non-Threshold
CRYBG2	0.0532768	0.0744427	-4	Non-Threshold	Non-Threshold
DHDDS	0.0416243	0.0376731	4.3038	Non-Threshold	Threshold
HMGN2	0.0904566	0.0422999	6.81796	Non-Threshold	Threshold
METTL7B	0	0	-4	Non-Threshold	Non-Threshold
ITGA7	0	0	-4	Non-Threshold	Non-Threshold
GTSF1	0.0301689	-0.0810998	0.322531	Non-Threshold	Non-Threshold
NCKAP1L	1.12928	0.279774	7.63765	Non-Threshold	Threshold
CCSER2	0.00846342	-0.00607477	5.37492	Non-Threshold	Threshold
CDHR1	0.130618	-0.311488	-0.677486	Non-Threshold	Non-Threshold
GHITM	0.00887361	-0.00441191	6.81402	Non-Threshold	Threshold
TNPO1P1	0	-0.675391	-4	Non-Threshold	Non-Threshold
MAT2B	0.0207975	0.00910058	6.47336	Non-Threshold	Threshold
CCNG1	0.181189	-0.0918864	4.24226	Non-Threshold	Threshold
PTTG1	0.00892291	0.0304499	0.650629	Non-Threshold	Non-Threshold
ZFP69	0.0264055	0.0496091	1.1252	Non-Threshold	Threshold
SMAP2	0.0126075	0.00502422	10.0169	Non-Threshold	Threshold
ZFP69B	0	0	-4	Non-Threshold	Non-Threshold
IFRD1	0	-0.000396849	4.52596	Non-Threshold	Threshold
BMT2	0.209951	0.117369	1.84307	Non-Threshold	Threshold
TMEM168	0.103568	-0.0663701	3.15505	Non-Threshold	Threshold
EXO5	0.352779	0.259917	1.95321	Non-Threshold	Threshold
RBM10	0.174712	0.0617329	6.51916	Non-Threshold	Threshold
NDUFB11	0.261368	-0.0996194	5.96327	Non-Threshold	Threshold
CDK16	0.0696931	0.0407984	5.19591	Non-Threshold	Threshold
ARAF	0.293097	-0.0971872	7.55913	Non-Threshold	Threshold
USP11	0.338032	0.124184	5.48055	Non-Threshold	Threshold
EXOC6B	0.0677981	0.0506203	2.15374	Non-Threshold	Threshold
SPR	0	0	-4	Non-Threshold	Non-Threshold
PTDSS2	0.0236882	-0.0240985	2.61779	Non-Threshold	Threshold
SFXN5	0.00900523	-0.0072942	4.1702	Non-Threshold	Threshold
HRAS	0.167484	0.136322	1.82756	Non-Threshold	Threshold
OAS3	11.8013	1.79717	6.97915	Threshold	Threshold
SIRT3	0.0823338	-0.0541023	3.54773	Non-Threshold	Threshold
FAM103A2P	0.1084	0.102315	1.4538	Non-Threshold	Threshold
ASAP1-IT2	0	0	-4	Non-Threshold	Non-Threshold
TMEM71	0.407741	-0.143754	5.91966	Non-Threshold	Threshold
PHF20L1	0.0598728	-0.0337205	3.88009	Non-Threshold	Threshold
TG	0.082532	0.131032	-3.45372	Non-Threshold	Non-Threshold
CHRNA6	0.346738	-0.176962	1.59038	Non-Threshold	Threshold
SLC20A2	0.0381014	0.0242322	3.21004	Non-Threshold	Threshold
C11orf74	0	0	-4	Non-Threshold	Non-Threshold
PRR5L	0.161949	-0.0872402	3.80659	Non-Threshold	Threshold
COMMD9	0.339943	0.129324	5.59556	Non-Threshold	Threshold
WDR53	0.385517	-0.205592	2.67808	Non-Threshold	Threshold
FBXO45	0.0627868	0.0740524	0.953212	Non-Threshold	Non-Threshold
RNF168	0.124015	0.0645645	3.76185	Non-Threshold	Threshold
OAS2	20.8601	1.78578	8.07313	Threshold	Threshold
STX17	0.0291902	0.0466533	1.51496	Non-Threshold	Threshold
ERP44	0.033951	-0.0155813	6.72317	Non-Threshold	Threshold
SNHG6	0.240169	-0.107505	4.9647	Non-Threshold	Threshold
C8orf44-SGK3	0.0484928	-0.0384549	2.58004	Non-Threshold	Threshold
VCPIP1	0.0780435	-0.0392885	4.21601	Non-Threshold	Threshold
MYBL1	0.170856	-0.141861	2.92896	Non-Threshold	Threshold
SCNN1A	0.167998	-0.480121	-4	Non-Threshold	Non-Threshold
LTBR	0.254785	0.124244	6.67706	Non-Threshold	Threshold
TNFRSF1A	0.0573388	-0.0228192	8.53582	Non-Threshold	Threshold
GUSBP4	0.19503	-0.238177	0.847537	Non-Threshold	Non-Threshold
CBR1	0.375346	0.205961	4.82239	Non-Threshold	Threshold
AP000688.1	0	0	-4	Non-Threshold	Non-Threshold
PLEKHA3	0.250351	-0.113719	2.90697	Non-Threshold	Threshold
SNHG17	0.0534418	0.034785	3.04065	Non-Threshold	Threshold
TSHZ1	0.164609	0.0972783	3.23211	Non-Threshold	Threshold
SLC46A3	0.106399	0.0533226	4.12472	Non-Threshold	Threshold
CAPZA1	0.729334	0.211516	7.64378	Non-Threshold	Threshold
RAB28	0.125233	-0.116232	1.89862	Non-Threshold	Threshold
PDE2A	0	0	-4	Non-Threshold	Non-Threshold
PYGB	0.0927569	-0.0677941	5.46884	Non-Threshold	Threshold
RSBN1	0.016571	0.0237646	3.6238	Non-Threshold	Threshold
PJVK	0	0	-4	Non-Threshold	Non-Threshold
LINC00476	0.0705337	0.0927548	-0.267949	Non-Threshold	Non-Threshold
TMEM163	0	0	-4	Non-Threshold	Non-Threshold
TTC30B	0.102564	-0.147207	0.320459	Non-Threshold	Non-Threshold
JAG1	0.399141	0.320439	0.610348	Non-Threshold	Non-Threshold
BTBD3	0	-0.00187677	-0.546199	Non-Threshold	Non-Threshold
KRCC1	0.715724	-0.329608	3.01066	Non-Threshold	Threshold
THNSL2	0.182185	-0.106232	-0.376199	Non-Threshold	Non-Threshold
RPIA	0.253803	0.115791	4.40799	Non-Threshold	Threshold
EIF2AK3	0.12598	0.0876508	2.92172	Non-Threshold	Threshold
F8A1	0.126527	0.0516919	5.36791	Non-Threshold	Threshold
ABAT	0.0994839	0.0631967	4.11758	Non-Threshold	Threshold
NUBP1	0.117865	-0.0486494	4.81076	Non-Threshold	Threshold
TVP23A	0	0	-4	Non-Threshold	Non-Threshold
ATF7IP2	0.122512	0.0795711	3.43594	Non-Threshold	Threshold
SATB1-AS1	0.0814257	0.124895	-0.22166	Non-Threshold	Non-Threshold
ZBTB4	0.0875459	0.0337944	6.58409	Non-Threshold	Threshold
FAM30A	0.0117857	0.0162758	1.01503	Non-Threshold	Threshold
IGHV6-1	0	0	-4	Non-Threshold	Non-Threshold
ATG13	0.0150904	0.00957777	6.33823	Non-Threshold	Threshold
ATF1	0.582211	0.22172	2.74517	Non-Threshold	Threshold
RNF2	0.286712	-0.178558	3.58058	Non-Threshold	Threshold
TRMT1L	0.0842254	-0.0717432	3.90697	Non-Threshold	Threshold
SWT1	0.0654901	-0.0535144	1.71016	Non-Threshold	Threshold
IL10RB-AS1	0.0274736	-0.0165119	4.29248	Non-Threshold	Threshold
IFNAR2	0.0113766	-0.00562324	7.28595	Non-Threshold	Threshold
MYO1D	0.16895	-0.129812	1.94573	Non-Threshold	Threshold
IFNGR2	0.271443	0.108782	6.81693	Non-Threshold	Threshold
MRPS6	0.261345	-0.127204	5.21123	Non-Threshold	Threshold
TMEM50B	0.0565547	0.040758	3.36182	Non-Threshold	Threshold
DRG1	0.0614619	0.0265532	6.29368	Non-Threshold	Threshold
N4BP2L1	0.021813	-0.0109365	5.99919	Non-Threshold	Threshold
FRY	0.0573939	-0.0353357	4.38932	Non-Threshold	Threshold
GPR132	0.0298587	-0.0556384	5.06557	Non-Threshold	Threshold
DEPDC5	0.171918	0.0845843	4.11852	Non-Threshold	Threshold
BRF1	0.0996276	0.0469848	4.79006	Non-Threshold	Threshold
SLC25A38P1	0.0949709	0.299081	-4	Non-Threshold	Non-Threshold
SUCO	0.475797	0.261887	1.28806	Non-Threshold	Threshold
PIGC	0.054274	-0.023801	4.95893	Non-Threshold	Threshold
KCTD18	0.0122635	-0.0106556	3.02336	Non-Threshold	Threshold
SGO2	0	0	-4	Non-Threshold	Non-Threshold
C2orf69	0.180036	0.166247	2.64272	Non-Threshold	Threshold
TYW5	0.0531271	0.0929322	-0.627376	Non-Threshold	Non-Threshold
HELZ2	24.8861	1.65747	8.22748	Threshold	Threshold
ANKRD26	0.175854	-0.230095	-4	Non-Threshold	Non-Threshold
RPL13	1.23207	-0.26924	11.039	Non-Threshold	Threshold
CPNE7	0	0	-4	Non-Threshold	Non-Threshold
CHMP1A	0.337866	-0.116648	7.23616	Non-Threshold	Threshold
MPP7	0.435082	0.251088	3.53793	Non-Threshold	Threshold
RAB18	0.84563	0.30627	4.66396	Non-Threshold	Threshold
SCN9A	0	0	-4	Non-Threshold	Non-Threshold
GLRX3P2	0	0.0238748	-2.07989	Non-Threshold	Non-Threshold
SLC39A6	0.30508	-0.124603	3.17328	Non-Threshold	Threshold
RPRD1A	0.13343	0.0660118	3.75786	Non-Threshold	Threshold
C18orf21	0.0875743	-0.0633921	2.85857	Non-Threshold	Threshold
SLAIN1	0.0412528	0.0299903	1.91197	Non-Threshold	Threshold
FTO	0.190454	0.165149	2.56343	Non-Threshold	Threshold
RPGRIP1L	0	0	-4	Non-Threshold	Non-Threshold
TUBB4B	0.231685	-0.0788197	7.04564	Non-Threshold	Threshold
HERPUD1	0.176969	0.0716929	6.61475	Non-Threshold	Threshold
NUP93	0.518115	-0.187112	4.75873	Non-Threshold	Threshold
HYI	0	0.000351942	1.0738	Non-Threshold	Threshold
RAX2	0.0615914	-0.0285945	5.75525	Non-Threshold	Threshold
DAPK3	0.222183	0.0909956	5.35265	Non-Threshold	Threshold
APBA3	0.077953	0.0395373	5.24175	Non-Threshold	Threshold
TJP3	0.0598916	-0.0692184	0.805639	Non-Threshold	Non-Threshold
SERPING1	21.3915	1.65118	6.78353	Threshold	Threshold
EEF2	0.320412	0.107581	11.5238	Non-Threshold	Threshold
FIZ1	0.0198739	0.015281	3.88011	Non-Threshold	Threshold
PHKA2	0.0340372	-0.0167864	5.50442	Non-Threshold	Threshold
NEXN-AS1	0	0	-4	Non-Threshold	Non-Threshold
MAP3K15	0	0	-4	Non-Threshold	Non-Threshold
PDHA1	0.178235	0.0915542	4.33073	Non-Threshold	Threshold
DUX4L50	1.90352	-0.469226	3.743	Non-Threshold	Threshold
RHAG	0	0	-4	Non-Threshold	Non-Threshold
BATF2	15.2807	1.59646	4.89202	Threshold	Threshold
MCRIP2	0.181886	-0.124123	3.31964	Non-Threshold	Threshold
DMKN	0	0	-4	Non-Threshold	Non-Threshold
CD22	0.288785	-0.121403	5.70086	Non-Threshold	Threshold
FARP2	0.216746	0.147443	1.99133	Non-Threshold	Threshold
RAB12	0.0624917	-0.04794	3.05781	Non-Threshold	Threshold
IDH3A	0.0214104	0.0214478	3.41003	Non-Threshold	Threshold
MYL12BP1	0.168584	0.125097	2.38151	Non-Threshold	Threshold
TBC1D2B	0.581511	-0.203395	5.92365	Non-Threshold	Threshold
CIB2	0.410184	0.286362	-0.015684	Non-Threshold	Non-Threshold
DISP2	0	-0.126463	-3.7289	Non-Threshold	Non-Threshold
ZNF681	0	0	-4	Non-Threshold	Non-Threshold
BUB1B	0.0184525	-0.0473762	-0.146324	Non-Threshold	Non-Threshold
DCUN1D5	0.0616316	-0.0488854	2.25561	Non-Threshold	Threshold
PROSER3	0.0368913	-0.0280638	2.52646	Non-Threshold	Threshold
PDGFD	0	0	-4	Non-Threshold	Non-Threshold
MMP8	0.713836	-0.261525	-4	Non-Threshold	Non-Threshold
PRUNE2	0.152215	-0.117875	-2.5607	Non-Threshold	Non-Threshold
GNAQ	0.720541	-0.220547	6.13676	Non-Threshold	Threshold
TMPRSS5	0.0265514	0.0231998	3.01066	Non-Threshold	Threshold
TTC12	0.63156	0.366215	1.37134	Non-Threshold	Threshold
ATF4P4	0.0551259	0.179786	-0.932083	Non-Threshold	Non-Threshold
NCAM1	0.155397	-0.123496	2.37325	Non-Threshold	Threshold
FCGR1B	0.456777	0.187456	4.32155	Non-Threshold	Threshold
ADAMTS6	0	0	-4	Non-Threshold	Non-Threshold
USP50	0.0686534	0.0372814	3.2742	Non-Threshold	Threshold
PHKB	0.185647	-0.101681	5.00462	Non-Threshold	Threshold
WDR3	0.207291	-0.107251	2.91725	Non-Threshold	Threshold
TMEM132D	0	0	-4	Non-Threshold	Non-Threshold
ABT1	0.110179	-0.0489725	5.23588	Non-Threshold	Threshold
REG4	0	0	-4	Non-Threshold	Non-Threshold
NLRP9P1	0	0	-4	Non-Threshold	Non-Threshold
ZNRF3	0	0	-4	Non-Threshold	Non-Threshold
TNFAIP3	0.192993	-0.165791	5.41388	Non-Threshold	Threshold
HEBP2	0.104765	-0.048957	5.13528	Non-Threshold	Threshold
NHSL1	0.24934	0.240928	1.43213	Non-Threshold	Threshold
NENF	0	0.00497405	3.92109	Non-Threshold	Threshold
RPL23AP18	0	-0.0266686	-4	Non-Threshold	Non-Threshold
TMEM206	0.126043	-0.132503	1.98154	Non-Threshold	Threshold
CLSTN1	0.0733803	-0.0377972	6.56005	Non-Threshold	Threshold
PIK3CD	0.195923	0.0717895	8.0763	Non-Threshold	Threshold
PIK3CD-AS1	0	-0.0210216	1.438	Non-Threshold	Threshold
KIF1B	0.113565	-0.0675884	3.85006	Non-Threshold	Threshold
ZNF880	0	0	-4	Non-Threshold	Non-Threshold
CRNKL1	0.0676883	0.0357405	5.16866	Non-Threshold	Threshold
RPL12P12	0.0157985	-0.00898506	4.68969	Non-Threshold	Threshold
ZC3H10	0.0643533	-0.0306958	7.32058	Non-Threshold	Threshold
RPL41	0.667093	0.26958	7.09718	Non-Threshold	Threshold
LYPD3	0.0479965	0.0543002	-0.212339	Non-Threshold	Non-Threshold
TAF1A	0	0	-4	Non-Threshold	Non-Threshold
PSMD13	0.276658	0.106254	5.96637	Non-Threshold	Threshold
ERBB3	0.268598	0.0936507	6.85037	Non-Threshold	Threshold
ZNF551	0.0937652	-0.0646679	3.32345	Non-Threshold	Threshold
NLRP6	0.00217473	-0.00237171	5.34501	Non-Threshold	Threshold
ZNF154	0.151909	0.124079	1.12472	Non-Threshold	Threshold
RPL5P4	0.337346	-0.136083	4.82974	Non-Threshold	Threshold
PSMB2	0.378774	0.133167	6.13623	Non-Threshold	Threshold
C1orf216	0.0203598	0.0161213	2.96796	Non-Threshold	Threshold
CLSPN	0.0798228	0.199813	-1.85733	Non-Threshold	Non-Threshold
ZNF576	0.0879374	0.0852245	2.69612	Non-Threshold	Threshold
RMND5B	0.00382221	0.00284595	4.26728	Non-Threshold	Threshold
RGS14	0.0572483	0.0224712	8.05105	Non-Threshold	Threshold
NHP2	0.0321961	-0.0156478	4.94105	Non-Threshold	Threshold
N4BP3	0.981855	-0.507237	1.69736	Non-Threshold	Threshold
FAM153C	0	0	-4	Non-Threshold	Non-Threshold
GS1-124K5.4	0	0	-4	Non-Threshold	Non-Threshold
LINC00174	0.0196712	-0.0141241	3.64077	Non-Threshold	Threshold
FTH1P10	0.0798799	-0.0880041	6.4894	Non-Threshold	Threshold
LINC02218	0.03314	-0.109857	-0.442289	Non-Threshold	Non-Threshold
HBB	0.0533966	0.0223796	4.77547	Non-Threshold	Threshold
CHRNA10	0.0804108	-0.0323578	6.4151	Non-Threshold	Threshold
RHOG	0.131959	-0.0746887	8.97219	Non-Threshold	Threshold
PGAP2	0.0506076	0.0396634	3.44768	Non-Threshold	Threshold
NLGN2	0.0565644	0.0474084	0.771444	Non-Threshold	Non-Threshold
RASGRP3	0.0888727	0.0819415	2.37917	Non-Threshold	Threshold
BIRC6	0.00381683	-0.00428052	5.35373	Non-Threshold	Threshold
ZNF518B	0.0215649	-0.028073	3.20148	Non-Threshold	Threshold
INPPL1	0.06735	0.0260926	7.05685	Non-Threshold	Threshold
CLPB	0.169828	-0.101854	3.37325	Non-Threshold	Threshold
LRTOMT	0.170577	0.185795	0.914952	Non-Threshold	Non-Threshold
LAMTOR1	0.301571	-0.0977573	7.34736	Non-Threshold	Threshold
GNAQP1	0	0	-4	Non-Threshold	Non-Threshold
RHOQP2	0.0265647	-0.0284687	0.945729	Non-Threshold	Non-Threshold
CNOT10	0.152675	-0.0621869	4.62725	Non-Threshold	Threshold
CRTAP	0.0779452	-0.0335392	6.24981	Non-Threshold	Threshold
GLB1	1.21006	0.273909	6.4618	Non-Threshold	Threshold
NR1H3	0.073733	0.0758514	1.9237	Non-Threshold	Threshold
CELF1	0.0216043	0.0178542	5.74051	Non-Threshold	Threshold
GSKIP	0.251127	-0.177998	3.00427	Non-Threshold	Threshold
ATG2B	0.00323763	0.00321704	4.29449	Non-Threshold	Threshold
TCL1A	0.0261899	-0.0135742	4.57526	Non-Threshold	Threshold
TCL6	0.237097	0.167624	1.02454	Non-Threshold	Threshold
ZCCHC3	0.0775542	0.0453048	3.96052	Non-Threshold	Threshold
C20orf96	0	0.0166591	1.61855	Non-Threshold	Threshold
D2HGDH	0.0533828	-0.0371165	3.35814	Non-Threshold	Threshold
RPL7AP11	0.217719	-0.0889974	5.27343	Non-Threshold	Threshold
HCLS1	0.00273272	-0.00121444	9.3973	Non-Threshold	Threshold
FBXO40	0	0	-4	Non-Threshold	Non-Threshold
GOLGB1	0.0501716	0.0226684	5.07826	Non-Threshold	Threshold
ILDR1	0	0	-4	Non-Threshold	Non-Threshold
SLC15A2	0	-0.0103466	-0.382214	Non-Threshold	Non-Threshold
IQCB1	0.16443	0.103657	3.06038	Non-Threshold	Threshold
ZEB2	0.22437	0.0798835	6.08596	Non-Threshold	Threshold
AKAP10	0.00756378	0.00702292	4.37134	Non-Threshold	Threshold
USP32P3	0.107572	-0.244368	-4	Non-Threshold	Non-Threshold
SPECC1	0.0384784	0.029277	4.34196	Non-Threshold	Threshold
MYH11	0	-0.014092	-0.049402	Non-Threshold	Non-Threshold
NDE1	0.562154	-0.215036	4.88613	Non-Threshold	Threshold
FOPNL	0.128725	0.124467	2.09461	Non-Threshold	Threshold
RNF144A	0.09425	0.0449277	3.67053	Non-Threshold	Threshold
CMPK2	7.00612	1.58335	6.15223	Threshold	Threshold
TRIM47	0.102373	0.0908499	1.67826	Non-Threshold	Threshold
TRIM65	0.190078	-0.139238	3.31117	Non-Threshold	Threshold
TAGAP	0.0322861	0.0411692	8.01683	Non-Threshold	Threshold
TMEM94	0.0395974	0.0192757	5.77943	Non-Threshold	Threshold
LINC01569	0.0593279	-0.175691	-4	Non-Threshold	Non-Threshold
CAMKMT	0.0743613	0.070248	1.12575	Non-Threshold	Threshold
WNT7A	0.0706521	0.0844738	-4	Non-Threshold	Non-Threshold
COL6A2	0.13432	-0.0746122	4.10546	Non-Threshold	Threshold
MRPL38	0.125904	0.0504364	5.99425	Non-Threshold	Threshold
COL18A1	0.0513484	-0.0234262	6.33172	Non-Threshold	Threshold
CHCHD4	0	-0.00664104	2.385	Non-Threshold	Threshold
ZNF710-AS1	0	-0.00691336	-1.45372	Non-Threshold	Non-Threshold
ZNF710	0.0759026	0.0637691	5.86161	Non-Threshold	Threshold
SLC27A1	0.0850558	0.0442833	4.20449	Non-Threshold	Threshold
CCDC194	0.274271	2.44669	-4	Non-Threshold	Non-Threshold
BISPR	0.164865	-0.071868	5.27822	Non-Threshold	Threshold
PLVAP	0.170687	0.088884	2.66858	Non-Threshold	Threshold
FFAR3	6.80967	1.4864	2.89195	Threshold	Threshold
SLC26A8	0.557578	0.358396	1.05714	Non-Threshold	Threshold
MAPK13	0.244852	-0.132892	4.81733	Non-Threshold	Threshold
GLYR1	0.0721796	0.0405528	5.8365	Non-Threshold	Threshold
ARHGEF11	0.659346	0.203006	5.75218	Non-Threshold	Threshold
PEAR1	0.0390994	-0.0526512	-1.13179	Non-Threshold	Non-Threshold
METTL22	0	-0.00298461	3.02534	Non-Threshold	Threshold
MS4A1	0.0131975	0.0111955	2.86707	Non-Threshold	Threshold
AP000777.3	0.0331498	0.0159697	3.49209	Non-Threshold	Threshold
ITGB3BP	0	-0.00934533	-4	Non-Threshold	Non-Threshold
PRPF19	0.195994	0.0749057	6.12176	Non-Threshold	Threshold
MPLKIP	0.306415	0.141199	4.03363	Non-Threshold	Threshold
CIRBP-AS1	0.0826906	-0.106407	-4	Non-Threshold	Non-Threshold
SNRPE	0.0577826	0.0536763	2.63128	Non-Threshold	Threshold
ZC3H11A	0.158867	0.0639857	5.87751	Non-Threshold	Threshold
ATP2B4	0.0363677	-0.0200596	5.76545	Non-Threshold	Threshold
LAX1	0	-0.0019744	1.61779	Non-Threshold	Threshold
RWDD4P2	0	-0.0347002	0.887215	Non-Threshold	Non-Threshold
MIR4435-2HG	0.21164	0.102251	4.45176	Non-Threshold	Threshold
RGPD6	0	0.0145157	1.64897	Non-Threshold	Threshold
RPL5P9	0.51018	-0.341844	1.66681	Non-Threshold	Threshold
BCL2L11	0.329158	-0.1117	5.1835	Non-Threshold	Threshold
MDM2	0.0629789	0.110884	2.20876	Non-Threshold	Threshold
SLC35E3	0.0375252	-0.0264182	2.51323	Non-Threshold	Threshold
CPM	0.155135	0.124701	0.830467	Non-Threshold	Non-Threshold
AGAP4	0.295395	0.170114	3.27369	Non-Threshold	Threshold
PARGP1	0.258036	0.449576	-1.36872	Non-Threshold	Non-Threshold
DDX54	0.404657	0.133403	6.00923	Non-Threshold	Threshold
WASHC2C	0.0904893	-0.0402531	5.85866	Non-Threshold	Threshold
SDSL	0.126701	-0.246106	-0.30543	Non-Threshold	Non-Threshold
C10orf128	0.123509	0.0697317	3.93132	Non-Threshold	Threshold
LRRC45	0.384672	-0.161639	4.35321	Non-Threshold	Threshold
LINC00662	0.0170784	-0.0377862	-4	Non-Threshold	Non-Threshold
SH3BGRL	0.080214	0.0398672	6.59507	Non-Threshold	Threshold
ZDBF2	0	0	-4	Non-Threshold	Non-Threshold
OCLN	0	0	-4	Non-Threshold	Non-Threshold
TNFSF13B	0.170991	0.0698663	5.77943	Non-Threshold	Threshold
LYVE1	0.0446393	-0.0516502	4.80479	Non-Threshold	Threshold
MRVI1-AS1	0	0	-4	Non-Threshold	Non-Threshold
RNF141	0.0783005	-0.0406817	4.52222	Non-Threshold	Threshold
MTRNR2L8	0.0631204	0.274503	-3.41451	Non-Threshold	Non-Threshold
AMPD3	0.0608009	0.0305643	4.26098	Non-Threshold	Threshold
GRHPR	0.00270055	-0.00243876	5.15084	Non-Threshold	Threshold
PTER	0.0226615	0.0350786	1.19569	Non-Threshold	Threshold
MINDY3	0.123262	-0.0856837	1.28253	Non-Threshold	Threshold
FAM171A1	0.225667	0.192368	1.87098	Non-Threshold	Threshold
RPP38	0.031138	0.0308988	3.39353	Non-Threshold	Threshold
[truncated: 12,220 more rows]

## Sheet: Fig. 5b_Day8v28
Gene	neglog10pVal	Log2FC	Log2CPM	Group	Cutoff		111	(Threshold + -log10P>=1.3 + log2CPM >=1)
[truncated: 12,872 more rows]

[truncated: 6 more sheets: Fig. 5b_Day0v28, Fig. 5c_Viremia_tracking, Fig. 5c_Post-Viremia, Fig. 6, Fig. 7_Rash_Day0_Lo, Fig. 8]
